# Supplementary material for: 10-Methyl-9-[2-(propan-2-yl)phenoxy­carbonyl]­acridinium trifluoro­methane­sulfonate
Source: Acta Crystallogr Sect E Struct Rep Online. 2010 Oct 9;66(Pt 11):o2773–4. doi: 10.1107/S160053681003953X (PMC3009101; doi:10.1107/S160053681003953X)
Supplement: Supplementary file 2 [file e-66-o2773-Isup2.hkl]

# 
# h,k,l, Fc-squared, Fo-squared, sigma(Fo-squared) and status flag 
# 
data_I
_shelx_title ' DT550710 in P2(1)/c' 
_shelx_refln_list_code          4 
_shelx_F_calc_maximum      377.16 
_exptl_crystal_F_000      1048.00 
_reflns_d_resolution_high  0.8378 
 
loop_ 
 _symmetry_equiv_pos_as_xyz 
 'x, y, z' 
 '-x, y+1/2, -z+1/2' 
 '-x, -y, -z' 
 'x, -y-1/2, z-1/2' 
 
_cell_length_a    14.4346 
_cell_length_b    12.9677 
_cell_length_c    13.0862 
_cell_angle_alpha  90.000 
_cell_angle_beta  107.160 
_cell_angle_gamma  90.000 
 
_shelx_F_squared_multiplier     1.000 
 
loop_ 
 _refln_index_h 
 _refln_index_k 
 _refln_index_l 
 _refln_F_squared_calc 
 _refln_F_squared_meas 
 _refln_F_squared_sigma 
 _refln_observed_status 
   3   0   0    49465.46    46173.06    376.48 o 
   4   0   0       41.36       27.05     13.13 o 
   5   0   0        9.10       -1.40     11.80 o 
   6   0   0     4404.25     4118.77     45.86 o 
   7   0   0      155.20      173.06     13.05 o 
   8   0   0      654.41      701.22     24.46 o 
   9   0   0      637.10      576.06     14.06 o 
  10   0   0      150.34      161.93     14.27 o 
  11   0   0      109.03      136.41     30.46 o 
  12   0   0        0.30       15.46     38.11 o 
  13   0   0      144.76      150.00     37.21 o 
  14   0   0      125.65       83.62     38.32 o 
  15   0   0       52.48       59.46     44.30 o 
  16   0   0       71.95       58.85     35.18 o 
   2   1   0     2315.01     2512.98     16.55 o 
   3   1   0     2288.65     2590.79     19.12 o 
   4   1   0      569.67      575.75      9.53 o 
   5   1   0        4.76       16.73      7.25 o 
   6   1   0     1073.17     1101.24     12.01 o 
   7   1   0      179.81      202.30     10.16 o 
   8   1   0       32.47       22.17      9.37 o 
   9   1   0       49.99       44.38     11.11 o 
  10   1   0      287.98      283.25     13.11 o 
  11   1   0      236.97      245.79     19.84 o 
  12   1   0       37.95       28.88     19.13 o 
  13   1   0      575.81      590.76     29.61 o 
  14   1   0        0.13       -5.14     28.93 o 
  15   1   0      137.20      125.02     29.43 o 
  16   1   0        6.53       15.52     25.33 o 
   0   2   0    21341.34    20310.47    306.76 o 
   1   2   0     3946.59     3772.62     38.78 o 
   2   2   0      593.54      574.96      9.22 o 
   3   2   0      600.83      552.41     11.37 o 
   4   2   0       97.46       81.73      8.60 o 
   5   2   0     5714.18     5348.98     21.60 o 
   6   2   0     1003.20      911.63     12.91 o 
   7   2   0      321.36      359.02     11.42 o 
   8   2   0      423.00      461.43     12.20 o 
   9   2   0      215.04      215.57     11.14 o 
  10   2   0      388.76      378.08     15.00 o 
  11   2   0       73.23       69.56     20.61 o 
  12   2   0        1.05        2.57     19.20 o 
  13   2   0        7.59       21.96     18.75 o 
  14   2   0        2.46        4.74     18.83 o 
  15   2   0        1.19       -5.35     26.20 o 
  16   2   0       28.18       34.84     30.19 o 
   1   3   0     1506.29     1461.58     31.79 o 
   2   3   0     6412.65     5998.32     32.09 o 
   3   3   0     2909.68     2788.87     18.89 o 
   4   3   0     3131.85     3021.67     16.34 o 
   5   3   0     1455.66     1441.39     13.56 o 
   6   3   0     3444.90     3332.90     19.42 o 
   7   3   0        0.15        0.22     10.47 o 
   8   3   0      767.32      883.21     14.04 o 
   9   3   0       18.49       14.39      9.77 o 
  10   3   0     1471.83     1473.19     35.98 o 
  11   3   0      145.01      149.31     19.85 o 
  12   3   0      144.67      154.55     21.06 o 
  13   3   0       57.98       49.42     20.29 o 
  14   3   0        0.27       12.78     21.05 o 
  15   3   0        9.58       31.28     23.81 o 
  16   3   0       40.94       42.24     32.81 o 
   0   4   0      193.56      181.17     18.73 o 
   1   4   0       64.21       71.29      5.32 o 
   2   4   0      147.58      130.72      5.81 o 
   3   4   0     1961.78     1846.58     10.47 o 
   4   4   0     1096.55     1009.21     12.49 o 
   5   4   0     4035.62     3829.47     20.39 o 
   6   4   0      544.02      493.04     12.11 o 
   7   4   0       29.17       20.95      9.66 o 
   8   4   0      571.53      605.24     12.12 o 
   9   4   0      126.87      147.90     12.32 o 
  10   4   0       12.20        7.71     13.68 o 
  11   4   0        1.01        9.51     19.48 o 
  12   4   0       51.73       55.12     20.19 o 
  13   4   0       15.82       24.32     20.62 o 
  14   4   0        0.17      -11.99     33.23 o 
  15   4   0        2.10       13.39     29.82 o 
   1   5   0     3369.27     3398.31     11.40 o 
   2   5   0     1101.51     1218.25      8.51 o 
   3   5   0       94.36       80.80      6.56 o 
   4   5   0      973.69      975.77      9.03 o 
   5   5   0      555.90      503.62     10.22 o 
   6   5   0      277.32      305.17     10.62 o 
   7   5   0     1039.40     1050.47     17.40 o 
   8   5   0       70.23       80.20     10.10 o 
   9   5   0      274.05      308.94     14.49 o 
  10   5   0      174.29      181.41     14.34 o 
  11   5   0        8.82       26.24     20.49 o 
  12   5   0       71.81       48.82     20.92 o 
  13   5   0       12.77        6.51     21.91 o 
  14   5   0        1.07       -4.90     27.76 o 
  15   5   0        1.54       16.20     20.85 o 
   0   6   0     5899.26     6283.62     74.74 o 
   1   6   0      481.60      514.19      7.26 o 
   2   6   0     1539.90     1501.89     10.02 o 
   3   6   0       67.55       90.62      7.53 o 
   4   6   0      504.28      459.21      9.02 o 
   5   6   0      187.85      186.88      7.85 o 
   6   6   0      954.11      972.85     16.40 o 
   7   6   0      141.73      127.05      9.89 o 
   8   6   0      131.53      151.94     13.52 o 
   9   6   0      620.61      619.83     15.72 o 
  10   6   0       45.79       39.67     13.38 o 
  11   6   0       11.79        7.58     17.78 o 
  12   6   0       90.20       74.28     20.25 o 
  13   6   0        5.14       -0.98     20.04 o 
  14   6   0        8.94       15.71     22.03 o 
  15   6   0       19.38       15.19     25.12 o 
   1   7   0     1440.83     1338.06      9.63 o 
   2   7   0        0.36        6.93      6.17 o 
   3   7   0      246.22      259.85     20.10 o 
   4   7   0      124.06      115.73      8.71 o 
   5   7   0      144.75      124.26      8.33 o 
   6   7   0      610.34      700.50     11.28 o 
   7   7   0      818.71      845.75     14.88 o 
   8   7   0      113.43      119.54     10.08 o 
   9   7   0       47.27       35.29     13.75 o 
  10   7   0       56.54       61.05     18.56 o 
  11   7   0      475.72      484.75     22.20 o 
  12   7   0      121.57      121.96     20.94 o 
  13   7   0        2.62       31.30     28.28 o 
  14   7   0        7.15       14.08     22.42 o 
   0   8   0       33.70       76.14     13.41 o 
   1   8   0      125.99      101.08      9.27 o 
   2   8   0       13.73       21.26     10.27 o 
   3   8   0       47.53       47.58      9.56 o 
   4   8   0       22.87       24.59     10.06 o 
   5   8   0       12.31        1.43      9.08 o 
   6   8   0      218.63      223.87     10.85 o 
   7   8   0      799.63      814.38     14.37 o 
   8   8   0      217.37      238.10     11.31 o 
   9   8   0       38.97       22.31     10.94 o 
  10   8   0      863.85      848.36     19.13 o 
  11   8   0       97.08       92.70     15.07 o 
  12   8   0      178.20      183.32     16.40 o 
  13   8   0      127.20      128.91     23.13 o 
  14   8   0        2.47        1.00     21.10 o 
   1   9   0       79.67       65.75      8.27 o 
   2   9   0      207.42      248.42      8.28 o 
   3   9   0       10.26        9.55     10.09 o 
   4   9   0       34.29       42.93     11.92 o 
   5   9   0      361.91      318.72     16.57 o 
   6   9   0       38.49       47.47     16.03 o 
   7   9   0      411.44      416.62     12.09 o 
   8   9   0      616.50      654.38     15.25 o 
   9   9   0       19.61       15.52     12.18 o 
  10   9   0        8.90       -3.20     14.39 o 
  11   9   0       32.84       44.30     15.06 o 
  12   9   0       86.19       74.54     16.89 o 
  13   9   0       29.88       23.09     17.54 o 
   0  10   0       25.51       32.61     12.94 o 
   1  10   0       87.39       96.19      8.86 o 
   2  10   0       64.24       65.60      8.33 o 
   3  10   0        0.27        5.69     10.35 o 
   4  10   0        7.37        8.16     13.36 o 
   5  10   0       31.32       11.34     12.97 o 
   6  10   0        0.81       15.23     12.86 o 
   7  10   0       59.43       60.22     11.71 o 
   8  10   0        7.15       12.22     11.52 o 
   9  10   0       91.21       88.59     15.65 o 
  10  10   0       63.37       47.11     15.64 o 
  11  10   0       73.94       58.18     16.33 o 
  12  10   0       13.31       15.17     16.77 o 
   1  11   0        4.45       -0.98     10.34 o 
   2  11   0       11.32       12.52     10.82 o 
   3  11   0        6.90       29.02     17.42 o 
   4  11   0      144.78      159.51     15.54 o 
   5  11   0      307.39      283.05     14.18 o 
   6  11   0      256.98      227.53     15.30 o 
   7  11   0      145.31      148.38     15.49 o 
   8  11   0      101.41      123.18     15.12 o 
   9  11   0       88.33       94.39     15.06 o 
  10  11   0       12.91        0.34     14.93 o 
  11  11   0        5.26       14.12     16.95 o 
   0  12   0      116.77       87.88     14.92 o 
   1  12   0        1.06        0.47     11.90 o 
   2  12   0      927.27      839.95     17.06 o 
   3  12   0       96.84       89.21     17.72 o 
   4  12   0       23.18       61.35     25.57 o 
   5  12   0      161.56      181.73     18.98 o 
   6  12   0        6.54       14.36     14.31 o 
   7  12   0        0.54        3.51     14.37 o 
   8  12   0       48.75       41.89     15.60 o 
   9  12   0       11.12        7.45     15.23 o 
  10  12   0        0.11        5.77     15.45 o 
   1  13   0       27.37       10.13     13.58 o 
   2  13   0       19.58       22.93     13.73 o 
   3  13   0       39.74       65.35     28.59 o 
   4  13   0        8.61        6.35     16.80 o 
   5  13   0        0.32       14.08     16.65 o 
   6  13   0        2.94        9.00     14.74 o 
   7  13   0        1.88       13.31     14.91 o 
   8  13   0        0.57       -0.77     17.92 o 
   0  14   0        2.60        1.65     19.30 o 
   1  14   0       94.18       99.86     13.80 o 
   2  14   0       13.68        8.04     14.29 o 
   3  14   0        2.70        4.17     17.72 o 
   4  14   0        6.07       35.49     24.23 o 
   5  14   0        1.69        9.14     21.19 o 
   6  14   0       16.35       51.51     16.76 o 
   7  14   0       14.16       27.31     18.60 o 
   1  15   0       16.21       31.39     13.56 o 
   2  15   0        1.31        3.11     16.26 o 
   3  15   0       24.72        8.02     18.46 o 
   4  15   0       21.40       28.03     21.43 o 
 -16   1   1        0.65       -9.10     24.40 o 
 -15   1   1        0.29        7.30     26.90 o 
 -14   1   1       45.31       25.21     28.65 o 
 -13   1   1        1.95       23.61     24.56 o 
 -12   1   1        8.86       19.60     24.42 o 
 -11   1   1       34.89       38.62     18.21 o 
 -10   1   1      117.92      127.84     10.33 o 
  -9   1   1      299.36      322.46     11.18 o 
  -8   1   1      404.91      397.67     10.89 o 
  -7   1   1      425.08      432.21     10.26 o 
  -6   1   1       16.20       14.37      7.90 o 
  -5   1   1      316.58      271.77      8.95 o 
  -4   1   1       46.89       36.50      7.57 o 
  -3   1   1       69.07       86.07      6.50 o 
  -2   1   1        9.38        7.67      3.83 o 
   1   1   1      374.15      367.37      6.69 o 
   2   1   1     2159.45     2023.27     13.60 o 
   3   1   1        2.12        9.00      8.21 o 
   4   1   1      996.90      942.03     12.69 o 
   5   1   1     1304.99     1225.97     13.49 o 
   6   1   1        2.14       -4.02      9.60 o 
   7   1   1        9.91        6.84      9.29 o 
   8   1   1       45.92       59.07      8.64 o 
   9   1   1      206.92      222.36     11.51 o 
  10   1   1      320.57      336.82     16.00 o 
  11   1   1      118.81      120.92     19.62 o 
  12   1   1      181.85      173.42     23.04 o 
  13   1   1       15.66        5.70     20.71 o 
  14   1   1       25.12       40.49     30.28 o 
  15   1   1       89.89       74.49     48.18 o 
  16   1   1       44.68       34.02     34.25 o 
 -16   2   1        0.08      -10.30     25.41 o 
 -15   2   1      235.81      272.27     28.15 o 
 -14   2   1        0.27      -10.42     26.16 o 
 -13   2   1      224.19      226.99     27.74 o 
 -12   2   1        0.07       17.33     19.67 o 
 -11   2   1      293.65      266.20     16.50 o 
 -10   2   1     1550.35     1506.42     22.04 o 
  -9   2   1       10.71       11.54     10.06 o 
  -8   2   1      825.33      935.95     12.86 o 
  -7   2   1       61.33       90.88      9.80 o 
  -6   2   1        2.12       -0.59      7.95 o 
  -5   2   1       67.34       61.46      7.22 o 
  -4   2   1     1804.69     1656.11     12.05 o 
  -3   2   1      145.58      168.21      6.86 o 
  -2   2   1     7092.32     6924.78     54.13 o 
  -1   2   1      532.47      477.24      7.59 o 
   0   2   1     1855.31     1843.21     21.96 o 
   1   2   1     6343.69     6058.53     79.33 o 
   2   2   1      946.02      987.02     11.48 o 
   3   2   1      119.68      117.37     10.20 o 
   4   2   1     2890.31     2761.73     23.44 o 
   5   2   1       61.03       56.98     10.03 o 
   6   2   1     1053.30     1067.58     15.46 o 
   7   2   1       20.01       27.18      9.06 o 
   8   2   1       31.54       10.73     10.84 o 
   9   2   1      224.98      222.01     11.75 o 
  10   2   1      124.94      115.82     18.21 o 
  11   2   1      205.86      201.61     20.71 o 
  12   2   1       59.73       59.24     21.35 o 
  13   2   1      132.28      138.89     19.01 o 
  14   2   1      119.93      122.10     23.80 o 
  15   2   1       21.00       21.17     24.41 o 
 -16   3   1       45.76       49.78     30.82 o 
 -15   3   1       98.37      101.91     27.68 o 
 -14   3   1        8.56        8.37     18.92 o 
 -13   3   1        3.45        0.44     21.25 o 
 -12   3   1        1.50        9.01     19.41 o 
 -11   3   1      346.52      319.42     22.60 o 
 -10   3   1      249.70      241.66     14.25 o 
  -9   3   1      225.60      243.25     11.20 o 
  -8   3   1      866.97      956.76     12.53 o 
  -7   3   1      305.21      349.93     10.46 o 
  -6   3   1      227.85      241.78     10.71 o 
  -5   3   1      541.92      589.67     10.41 o 
  -4   3   1      263.44      269.03      8.05 o 
  -3   3   1      255.23      239.14      7.11 o 
  -2   3   1    16053.48    15610.62     93.42 o 
  -1   3   1    17778.28    16369.79    190.18 o 
   0   3   1     7409.31     6660.06     32.96 o 
   1   3   1      285.67      228.74      5.63 o 
   2   3   1      346.62      349.31      7.75 o 
   3   3   1        0.13        0.07     10.28 o 
   4   3   1     1106.12     1144.69     12.86 o 
   5   3   1      129.84      137.68     10.26 o 
   6   3   1       31.87       45.37      8.34 o 
   7   3   1      731.08      750.37     12.62 o 
   8   3   1      308.89      298.47     12.63 o 
   9   3   1       44.55       52.74     12.50 o 
  10   3   1      442.32      412.07     19.86 o 
  11   3   1      139.06      145.53     22.08 o 
  12   3   1       75.59       67.20     20.06 o 
  13   3   1        6.53       -5.37     20.08 o 
  14   3   1       16.43       15.64     22.44 o 
  15   3   1       17.58       24.08     21.97 o 
 -16   4   1       21.59       14.36     27.96 o 
 -15   4   1       64.87       57.49     23.29 o 
 -14   4   1       18.93        5.19     19.84 o 
 -13   4   1      392.59      369.97     23.20 o 
 -12   4   1      104.78      117.63     18.47 o 
 -11   4   1        5.25        7.53     15.01 o 
 -10   4   1      235.74      267.07     14.89 o 
  -9   4   1      519.25      523.97     12.27 o 
  -8   4   1       89.04       81.40     11.05 o 
  -7   4   1     1333.13     1429.96     21.20 o 
  -6   4   1      908.19      899.28     12.91 o 
  -5   4   1     1798.35     1759.49     21.89 o 
  -4   4   1     1260.29     1293.11     15.62 o 
  -3   4   1     4523.26     4287.31     14.17 o 
  -2   4   1     2761.03     2517.46     12.26 o 
  -1   4   1     1307.13     1442.77     11.00 o 
   0   4   1       90.80       91.80      6.45 o 
   1   4   1       92.76       59.98      4.77 o 
   2   4   1      321.91      222.68      6.21 o 
   3   4   1        0.13        2.21      5.19 o 
   4   4   1     1124.84     1175.06     15.21 o 
   5   4   1       21.69       25.20      8.15 o 
   6   4   1        5.51        7.27     10.44 o 
   7   4   1      328.13      321.73     10.48 o 
   8   4   1      647.39      619.88     12.66 o 
   9   4   1       31.22       70.48     16.16 o 
  10   4   1      161.85      157.76     19.05 o 
  11   4   1       77.35       68.64     18.29 o 
  12   4   1        0.76       11.14     20.76 o 
  13   4   1        8.86        6.43     20.92 o 
  14   4   1       10.35       11.64     24.57 o 
  15   4   1        4.69        8.71     23.50 o 
 -15   5   1        1.55       -5.24     21.05 o 
 -14   5   1        1.96       -5.39     27.88 o 
 -13   5   1        2.03       -9.46     21.47 o 
 -12   5   1        2.36        9.30     18.89 o 
 -11   5   1      443.52      448.54     17.20 o 
 -10   5   1       31.16       24.35     13.93 o 
  -9   5   1       24.94       34.78     12.10 o 
  -8   5   1     1118.01     1191.89     17.37 o 
  -7   5   1     1086.28     1116.17     14.80 o 
  -6   5   1       26.76       41.87      9.04 o 
  -5   5   1     1767.18     1725.09     14.51 o 
  -4   5   1     2052.91     1909.29     11.70 o 
  -3   5   1       63.00       40.01      7.25 o 
  -2   5   1     1834.30     1794.96     12.21 o 
  -1   5   1     1349.86     1238.25      9.06 o 
   0   5   1        0.09       16.45      7.04 o 
   1   5   1     1505.60     1796.03      8.86 o 
   2   5   1      120.76      138.18      6.18 o 
   3   5   1      333.01      392.58      7.47 o 
   4   5   1      375.60      330.08      7.42 o 
   5   5   1      393.18      362.50     11.78 o 
   6   5   1      686.82      662.97     14.50 o 
   7   5   1       15.89        3.51      9.74 o 
   8   5   1     1223.05     1253.36     19.73 o 
   9   5   1       89.49       91.87     14.67 o 
  10   5   1      794.18      722.07     28.16 o 
  11   5   1      529.82      488.25     22.09 o 
  12   5   1       63.61       50.36     18.26 o 
  13   5   1        1.09       -0.96     20.53 o 
  14   5   1       24.75       19.27     22.88 o 
  15   5   1       21.04        5.61     24.55 o 
 -15   6   1        1.02        9.34     23.69 o 
 -14   6   1        0.89       17.05     28.00 o 
 -13   6   1       53.59       44.45     20.27 o 
 -12   6   1       31.64       18.78     16.89 o 
 -11   6   1       47.28       63.73     15.20 o 
 -10   6   1       40.99       49.21     13.19 o 
  -9   6   1      437.97      486.96     14.84 o 
  -8   6   1      382.12      379.16     13.57 o 
  -7   6   1      654.04      676.95     12.09 o 
  -6   6   1      767.13      816.31     13.76 o 
  -5   6   1        7.00       11.08      7.15 o 
  -4   6   1      307.39      280.43      9.75 o 
  -3   6   1       32.53       31.56      6.66 o 
  -2   6   1       92.29      126.56      8.38 o 
  -1   6   1     1223.68     1168.51      9.50 o 
   0   6   1     4343.05     4613.38     38.73 o 
   1   6   1      827.23      920.56      7.87 o 
   2   6   1     3653.26     4078.23     15.40 o 
   3   6   1     2267.67     2612.39     19.19 o 
   4   6   1     1108.10     1182.21     24.11 o 
   5   6   1      112.45      114.42      7.83 o 
   6   6   1       41.92       39.73      8.35 o 
   7   6   1       77.74       83.17      9.76 o 
   8   6   1      196.67      203.38     14.12 o 
   9   6   1       52.59       35.89     14.66 o 
  10   6   1      278.68      305.50     20.05 o 
  11   6   1        1.23       -2.05     24.56 o 
  12   6   1       17.92       -6.22     21.23 o 
  13   6   1       53.10       38.37     23.29 o 
  14   6   1        0.96       11.24     25.25 o 
 -14   7   1        1.81       -2.37     22.21 o 
 -13   7   1        2.02       -6.65     25.57 o 
 -12   7   1       28.94       20.72     19.12 o 
 -11   7   1      267.49      283.73     19.50 o 
 -10   7   1     1350.90     1350.67     20.62 o 
  -9   7   1      460.89      483.47     12.12 o 
  -8   7   1        5.70       12.76      9.43 o 
  -7   7   1      727.77      713.15     12.20 o 
  -6   7   1      230.48      236.56     10.66 o 
  -5   7   1      154.37      145.34     11.59 o 
  -4   7   1      595.72      638.72     12.68 o 
  -3   7   1      446.13      393.59      9.34 o 
  -2   7   1      822.31      738.39      9.01 o 
  -1   7   1     1004.71     1280.75     18.27 o 
   0   7   1        0.39       -2.43      7.67 o 
   1   7   1       25.61       34.91      8.76 o 
   2   7   1      611.42      667.80      8.66 o 
   3   7   1       68.56       71.53      9.68 o 
   4   7   1      125.39      121.59      7.93 o 
   5   7   1      244.36      243.36      8.07 o 
   6   7   1     1187.25     1190.86     15.24 o 
   7   7   1      342.06      321.41     12.86 o 
   8   7   1      125.21      102.79     13.82 o 
   9   7   1        0.00      -14.48     16.44 o 
  10   7   1      123.68      132.00     17.76 o 
  11   7   1       13.41       15.79     19.01 o 
  12   7   1      224.27      243.09     27.97 o 
  13   7   1      394.32      416.65     26.32 o 
  14   7   1       96.63      107.89     25.35 o 
 -14   8   1       37.28       34.21     17.65 o 
 -13   8   1        1.23       19.01     17.32 o 
 -12   8   1       42.46       40.76     14.58 o 
 -11   8   1      245.21      241.83     15.86 o 
 -10   8   1        8.78       -1.23     12.36 o 
  -9   8   1      165.56      156.03     11.52 o 
  -8   8   1       86.71       81.34     10.25 o 
  -7   8   1      806.23      832.40     12.72 o 
  -6   8   1      356.76      335.22     11.50 o 
  -5   8   1      291.98      278.15     12.51 o 
  -4   8   1       36.85       46.83     10.95 o 
  -3   8   1       33.36       30.90      7.53 o 
  -2   8   1      136.09      135.24      7.32 o 
  -1   8   1     2337.79     2231.89     20.26 o 
   0   8   1       58.49       50.36      7.23 o 
   1   8   1      222.54      217.47      8.23 o 
   2   8   1       35.74       55.35      8.51 o 
   3   8   1       49.54       68.26      8.93 o 
   4   8   1     1298.90     1216.08     27.27 o 
   5   8   1      690.51      650.27     10.51 o 
   6   8   1        2.46       -0.49      9.34 o 
   7   8   1      315.30      346.99     15.35 o 
   8   8   1      129.60      113.97     11.04 o 
   9   8   1      185.26      127.58     12.63 o 
  10   8   1       63.84       78.41     12.94 o 
  11   8   1       32.38       26.75     15.88 o 
  12   8   1       94.05       71.61     22.71 o 
  13   8   1        3.74       10.86     23.08 o 
 -13   9   1        0.23       22.61     17.77 o 
 -12   9   1       14.75       25.73     16.52 o 
 -11   9   1      102.79      105.53     16.90 o 
 -10   9   1      297.37      295.80     15.18 o 
  -9   9   1      508.11      547.16     14.05 o 
  -8   9   1      256.08      218.91     11.44 o 
  -7   9   1       39.69       27.13     11.52 o 
  -6   9   1     1551.69     1479.71     17.06 o 
  -5   9   1       44.08       41.91     12.05 o 
  -4   9   1      637.23      652.75     13.11 o 
  -3   9   1       61.75       68.14      7.60 o 
  -2   9   1       52.61       37.04      7.92 o 
  -1   9   1        6.20        2.94     10.28 o 
   0   9   1      339.21      309.01      9.62 o 
   1   9   1     1247.60     1280.47     13.07 o 
   2   9   1      826.80      835.62     12.34 o 
   3   9   1      446.88      453.25     10.29 o 
   4   9   1       71.58      101.91     10.40 o 
   5   9   1      155.63      174.31     17.56 o 
   6   9   1      386.72      362.30     18.21 o 
   7   9   1      376.40      371.55     19.20 o 
   8   9   1       11.10        9.54     10.81 o 
   9   9   1       20.19       19.98     11.58 o 
  10   9   1        5.26       -6.59     15.12 o 
  11   9   1        0.12       -3.78     17.36 o 
  12   9   1       59.38       62.24     16.23 o 
  13   9   1       73.08       84.86     20.95 o 
 -12  10   1       33.08       20.56     16.40 o 
 -11  10   1        1.50        1.21     18.44 o 
 -10  10   1       40.10       35.79     14.77 o 
  -9  10   1       14.99        2.72     13.76 o 
  -8  10   1      330.76      364.13     16.14 o 
  -7  10   1      207.33      213.97     12.67 o 
  -6  10   1      495.64      484.07     16.16 o 
  -5  10   1      209.23      212.81     12.58 o 
  -4  10   1      472.64      463.91     11.76 o 
  -3  10   1      345.79      372.27     11.03 o 
  -2  10   1      243.53      227.25      9.64 o 
  -1  10   1      325.95      328.95      9.46 o 
   0  10   1      215.33      265.52      9.18 o 
   1  10   1       52.95       54.17      8.21 o 
   2  10   1       30.58       32.73      8.79 o 
   3  10   1      684.83      730.80     20.90 o 
   4  10   1     1276.99     1200.39     22.63 o 
   5  10   1       24.84       36.63     16.60 o 
   6  10   1       69.14       60.51     18.10 o 
   7  10   1      340.69      347.01     13.25 o 
   8  10   1        6.18        9.82     11.73 o 
   9  10   1      467.99      439.62     17.61 o 
  10  10   1        5.51      -10.58     15.07 o 
  11  10   1        8.86       12.59     16.70 o 
  12  10   1        5.33        2.70     19.87 o 
 -11  11   1       19.65       54.11     16.71 o 
 -10  11   1       16.66       13.87     14.46 o 
  -9  11   1      132.66      135.56     14.74 o 
  -8  11   1       35.29       29.86     14.46 o 
  -7  11   1      258.69      279.30     15.21 o 
  -6  11   1      593.29      604.44     17.37 o 
  -5  11   1       70.95       79.55     13.81 o 
  -4  11   1       12.03       19.46     13.76 o 
  -3  11   1        0.13        0.92      8.94 o 
  -2  11   1      201.95      180.34     11.11 o 
  -1  11   1      110.49      101.94     10.26 o 
   0  11   1      164.01      155.68     10.31 o 
   1  11   1      263.41      277.99     11.60 o 
   2  11   1      321.76      339.37     11.81 o 
   3  11   1      140.01      131.49     16.36 o 
   4  11   1       18.71        6.06     15.96 o 
   5  11   1      192.41      214.17     18.67 o 
   6  11   1        4.46       -8.33     13.54 o 
   7  11   1       33.35       32.94     13.97 o 
   8  11   1        9.47       16.61     14.72 o 
   9  11   1      204.82      226.22     16.09 o 
  10  11   1      219.63      220.93     17.19 o 
  11  11   1       35.98       31.39     16.93 o 
 -10  12   1        4.74       -2.59     15.40 o 
  -9  12   1        2.06       14.53     17.53 o 
  -8  12   1        7.95       10.35     15.21 o 
  -7  12   1       51.06       40.55     14.38 o 
  -6  12   1       52.45       45.46     14.53 o 
  -5  12   1       27.73       34.58     13.99 o 
  -4  12   1       86.12       99.10     14.09 o 
  -3  12   1        3.63       -0.29     14.78 o 
  -2  12   1      187.00      172.67     12.60 o 
  -1  12   1      644.89      588.07     13.14 o 
   0  12   1      132.48      126.47     12.65 o 
   1  12   1      130.41      119.92     12.39 o 
   2  12   1      181.38      182.65     12.02 o 
   3  12   1      512.74      524.65     21.61 o 
   4  12   1      543.08      570.97     25.28 o 
   5  12   1       76.40       88.98     16.69 o 
   6  12   1        9.68        4.11     14.79 o 
   7  12   1       12.86       11.27     15.01 o 
   8  12   1       75.40       79.47     16.68 o 
   9  12   1      149.15      115.90     16.98 o 
  10  12   1        0.01       10.30     22.33 o 
  -9  13   1       24.75       22.06     16.12 o 
  -8  13   1        5.45        8.33     15.13 o 
  -7  13   1        0.70       23.75     24.95 o 
  -6  13   1        9.06       24.15     14.94 o 
  -5  13   1       67.90       63.85     14.96 o 
  -4  13   1       48.75       51.05     17.09 o 
  -3  13   1        7.03        9.70     21.33 o 
  -2  13   1       38.03       12.65     13.82 o 
  -1  13   1       72.12       57.43     12.64 o 
   0  13   1       41.07       38.40     13.40 o 
   1  13   1       73.44       86.07     14.34 o 
   2  13   1        0.85       -3.80     21.70 o 
   3  13   1        0.00        4.77     22.45 o 
   4  13   1       26.48       28.86     18.83 o 
   5  13   1        0.23      -18.29     18.29 o 
   6  13   1       35.87       55.52     18.40 o 
   7  13   1       48.88       65.32     15.57 o 
   8  13   1        7.72       11.26     20.22 o 
  -7  14   1        8.00       15.45     14.71 o 
  -6  14   1        2.20       14.16     20.25 o 
  -5  14   1        4.08       31.63     23.40 o 
  -4  14   1        1.52        5.30     21.40 o 
  -3  14   1        3.38       -0.32     17.03 o 
  -2  14   1      132.10      111.14     13.67 o 
  -1  14   1      154.76      123.80     14.00 o 
   0  14   1        0.09       11.42     13.93 o 
   1  14   1       18.74       23.93     14.84 o 
   2  14   1       14.84       12.87     21.62 o 
   3  14   1       15.32       -1.88     17.94 o 
   4  14   1       22.80       -6.43     25.22 o 
   5  14   1       29.23       27.61     21.10 o 
   6  14   1        6.84        7.33     20.57 o 
  -4  15   1        0.01       -8.96     17.81 o 
  -3  15   1       47.26       43.56     17.43 o 
  -2  15   1        1.75        4.95     14.78 o 
  -1  15   1        0.14       13.03     15.86 o 
   0  15   1       47.16       28.06     13.18 o 
   1  15   1        9.65        2.60     13.82 o 
   2  15   1        0.13       -3.40     21.06 o 
   3  15   1        5.01        8.31     19.81 o 
 -16   0   2        0.71        6.01     34.25 o 
 -15   0   2      335.32      266.92     40.32 o 
 -14   0   2      203.88      185.32     41.14 o 
 -13   0   2      734.06      727.04     44.40 o 
 -12   0   2      920.81      919.26     44.58 o 
 -11   0   2       35.86       35.13     21.88 o 
 -10   0   2       84.12       72.43     13.48 o 
  -9   0   2       25.99       41.01     13.69 o 
  -8   0   2      309.03      286.61     13.63 o 
  -7   0   2       69.01       74.87     11.97 o 
  -6   0   2     5093.59     5063.08     30.43 o 
  -5   0   2     1053.81     1044.05     16.06 o 
  -4   0   2      447.87      513.21     18.76 o 
  -3   0   2    37043.45    33694.71    278.14 o 
  -2   0   2     2855.23     2826.93     65.96 o 
  -1   0   2      202.86      264.50      6.90 o 
   0   0   2     1712.87     1462.09     10.10 o 
   1   0   2      870.79      728.15     12.04 o 
   2   0   2    17216.63    16874.03    139.18 o 
   3   0   2   142251.30   112408.63   3835.42 o 
   4   0   2    24119.92    22553.58    298.76 o 
   5   0   2     2844.48     2993.94     21.52 o 
   6   0   2     4244.66     4144.92     29.16 o 
   7   0   2     1256.31     1212.90     18.85 o 
   8   0   2     1042.90     1065.30     25.60 o 
   9   0   2      670.55      702.49     23.79 o 
  10   0   2       87.63       77.04     19.29 o 
  11   0   2      761.13      772.64     33.15 o 
  12   0   2      247.34      233.22     30.15 o 
  13   0   2        7.38       25.94     29.68 o 
  14   0   2       36.33      -14.36     43.18 o 
  15   0   2       61.95       81.00     45.80 o 
 -16   1   2       39.58       21.77     25.79 o 
 -15   1   2       19.15       29.84     26.66 o 
 -14   1   2       12.19       21.06     23.78 o 
 -13   1   2      364.49      355.08     33.98 o 
 -12   1   2       48.13       82.35     43.60 o 
 -11   1   2       59.73       54.87     13.91 o 
 -10   1   2      656.13      683.53     13.72 o 
  -9   1   2       59.33       70.90     10.26 o 
  -8   1   2        0.78       -9.73      9.73 o 
  -7   1   2     1345.34     1405.73     13.52 o 
  -6   1   2      313.28      378.95      9.37 o 
  -5   1   2      172.10      183.18      7.66 o 
  -4   1   2       74.70       72.05      6.61 o 
  -3   1   2     3676.79     3682.63     18.98 o 
  -2   1   2    19952.72    18480.62    138.81 o 
  -1   1   2     4810.94     4788.22     41.31 o 
   0   1   2    14373.10    13823.47    220.79 o 
   1   1   2    46565.28    41105.82    635.43 o 
   2   1   2     1075.30     1293.84      9.45 o 
   3   1   2      389.29      358.68      8.24 o 
   4   1   2     2325.37     2702.97     25.80 o 
   5   1   2      898.49      892.19     13.10 o 
   6   1   2     3418.11     3462.51     23.38 o 
   7   1   2        3.42        3.22     10.84 o 
   8   1   2      794.64      759.04     13.98 o 
   9   1   2        3.24        2.60     11.48 o 
  10   1   2      251.14      255.66     12.82 o 
  11   1   2      121.32      101.25     18.21 o 
  12   1   2       46.72       23.61     20.98 o 
  13   1   2      108.69      134.45     23.07 o 
  14   1   2        0.44        9.33     21.09 o 
  15   1   2        0.24       -2.02     29.58 o 
 -16   2   2       64.46       36.01     28.93 o 
 -15   2   2        1.37        6.37     29.36 o 
 -14   2   2       11.47        5.91     25.42 o 
 -13   2   2        9.57       -3.82     35.36 o 
 -12   2   2      158.54      150.18     18.21 o 
 -11   2   2      554.40      590.80     28.71 o 
 -10   2   2      249.30      229.72     10.81 o 
  -9   2   2     1156.51     1145.72     13.71 o 
  -8   2   2      342.57      355.69      9.94 o 
  -7   2   2      216.84      223.41      8.69 o 
  -6   2   2      507.15      667.02      9.57 o 
  -5   2   2     2690.83     2407.47     17.12 o 
  -4   2   2       13.24        9.21      5.64 o 
  -3   2   2     9494.98     8856.92     63.42 o 
  -2   2   2     2184.58     2109.69     15.40 o 
  -1   2   2      337.59      240.07      9.07 o 
   0   2   2     9148.41     8308.43     66.77 o 
   1   2   2      134.82      160.59      6.94 o 
   2   2   2     9593.89     9501.56     70.11 o 
   3   2   2      873.00      848.18      9.31 o 
   4   2   2     3213.59     3221.90     14.97 o 
   5   2   2      427.78      404.99     10.69 o 
   6   2   2      186.56      147.65     11.15 o 
   7   2   2        1.68        9.02     10.01 o 
   8   2   2     2519.86     2610.64     34.71 o 
   9   2   2      128.36      130.51     14.02 o 
  10   2   2       92.63       93.29     21.30 o 
  11   2   2      368.10      389.76     24.55 o 
  12   2   2      167.24      159.11     20.32 o 
  13   2   2        1.13       29.85     21.51 o 
  14   2   2        1.19        1.69     23.68 o 
  15   2   2        3.84       26.85     21.54 o 
 -16   3   2       16.24       26.46     29.91 o 
 -15   3   2      267.06      286.31     52.93 o 
 -14   3   2        5.80        5.30     27.90 o 
 -13   3   2      355.25      365.70     28.56 o 
 -12   3   2      169.27      194.85     16.58 o 
 -11   3   2        1.59        6.83     14.41 o 
 -10   3   2       12.72       12.41     10.58 o 
  -9   3   2        0.01       14.60      9.01 o 
  -8   3   2       58.68       63.82      8.54 o 
  -7   3   2     5357.55     5661.16     48.09 o 
  -6   3   2       79.19       45.18      7.92 o 
  -5   3   2     1898.90     2098.28     34.82 o 
  -4   3   2      491.31      428.48      7.23 o 
  -3   3   2      864.31     1031.09     35.73 o 
  -2   3   2     1789.92     1570.26      8.79 o 
  -1   3   2     4656.52     4307.54     18.84 o 
   0   3   2     3106.59     3308.60     14.75 o 
   1   3   2     3385.90     3389.20     33.08 o 
   2   3   2      181.63      181.53      9.48 o 
   3   3   2     2226.49     2092.99     12.84 o 
   4   3   2     6115.03     5699.48     24.72 o 
   5   3   2     2224.72     2252.47     24.16 o 
   6   3   2       36.26       53.84     10.06 o 
   7   3   2      220.48      218.51     11.86 o 
   8   3   2      211.37      219.94     12.44 o 
   9   3   2       62.72       73.12     12.22 o 
  10   3   2      609.76      626.18     24.23 o 
  11   3   2       61.19       68.63     21.18 o 
  12   3   2        0.34        0.99     20.77 o 
  13   3   2        5.31        8.25     22.59 o 
  14   3   2       12.63       35.50     28.18 o 
  15   3   2       17.14       24.16     26.90 o 
 -16   4   2       34.63       60.10     26.34 o 
 -15   4   2       13.50       14.95     29.18 o 
 -14   4   2       20.53       51.72     28.41 o 
 -13   4   2        2.60        7.57     23.48 o 
 -12   4   2        5.54       15.89     15.35 o 
 -11   4   2      252.66      274.09     14.72 o 
 -10   4   2      427.33      451.89     17.81 o 
  -9   4   2        4.61        4.05      8.99 o 
  -8   4   2        3.01       -1.09      8.69 o 
  -7   4   2      339.33      399.80     10.70 o 
  -6   4   2     1233.48     1485.78     20.57 o 
  -5   4   2      711.11      827.48      9.34 o 
  -4   4   2      514.75      571.96      7.21 o 
  -3   4   2       41.26       30.02      7.02 o 
  -2   4   2     1413.06     1354.41     10.27 o 
  -1   4   2      730.44      747.29      9.58 o 
   0   4   2      610.86      731.12      6.94 o 
   1   4   2      605.91      621.47      6.62 o 
   2   4   2     3219.07     2983.73     11.57 o 
   3   4   2     1445.17     1315.25     12.08 o 
   4   4   2      544.06      540.59     10.17 o 
   5   4   2     2063.17     2030.24     16.28 o 
   6   4   2     1871.10     1856.36     15.89 o 
   7   4   2      147.18      171.43     10.51 o 
   8   4   2      388.38      383.37     11.91 o 
   9   4   2      103.20      120.88     31.79 o 
  10   4   2        3.94       19.76     19.71 o 
  11   4   2      145.39      120.53     19.39 o 
  12   4   2       27.67       35.89     23.29 o 
  13   4   2        4.36        4.07     23.44 o 
  14   4   2        0.23       15.41     22.42 o 
  15   4   2        0.34       -4.22     23.41 o 
 -16   5   2        9.46       19.65     31.08 o 
 -15   5   2        0.00       -1.17     23.37 o 
 -14   5   2        2.61        6.32     19.51 o 
 -13   5   2       17.65       13.60     18.76 o 
 -12   5   2      111.56      127.98     15.71 o 
 -11   5   2       40.55       39.37     14.44 o 
 -10   5   2       28.49       15.57     12.96 o 
  -9   5   2      168.92      168.29     10.91 o 
  -8   5   2      716.92      757.42     11.63 o 
  -7   5   2     1105.07     1102.19     19.31 o 
  -6   5   2      648.99      706.85     11.02 o 
  -5   5   2      374.29      402.63      8.05 o 
  -4   5   2      951.23      919.61     10.49 o 
  -3   5   2     3676.16     3605.08     24.54 o 
  -2   5   2       32.18       34.14      6.00 o 
  -1   5   2     5585.98     5358.52     49.80 o 
   0   5   2      420.13      480.66      7.39 o 
   1   5   2     1784.19     1776.26     10.39 o 
   2   5   2      418.06      380.67      7.76 o 
   3   5   2       44.70       57.41      6.82 o 
   4   5   2     3486.21     3445.70     29.26 o 
   5   5   2     3006.22     3210.98     40.22 o 
   6   5   2      102.85      113.28      9.18 o 
   7   5   2       76.45       64.58      9.55 o 
   8   5   2        8.62        2.15     13.47 o 
   9   5   2       37.29       46.38     16.33 o 
  10   5   2        0.12       20.96     21.11 o 
  11   5   2       34.95       36.62     20.55 o 
  12   5   2      106.79      111.84     21.28 o 
  13   5   2        6.31      -11.38     40.41 o 
  14   5   2        0.46       19.08     26.00 o 
 -15   6   2        5.08       -3.72     22.43 o 
 -14   6   2       69.77       90.88     20.03 o 
 -13   6   2      143.02      126.44     19.61 o 
 -12   6   2       23.14       13.76     15.09 o 
 -11   6   2       31.36       27.59     14.08 o 
 -10   6   2       27.58       15.02     11.24 o 
  -9   6   2      460.39      459.11     13.83 o 
  -8   6   2      269.80      265.96      9.59 o 
  -7   6   2       72.64       63.93      7.37 o 
  -6   6   2        0.81        3.25      8.21 o 
  -5   6   2      642.03      620.58     13.25 o 
  -4   6   2       45.58       72.43     14.14 o 
  -3   6   2       89.11       86.22      7.14 o 
  -2   6   2     1177.54     1036.53      9.27 o 
  -1   6   2      125.65      105.27     10.78 o 
   0   6   2      720.82      803.02      8.96 o 
   1   6   2       99.68      106.43      5.77 o 
   2   6   2       19.87       25.96      7.03 o 
   3   6   2      194.19      254.98      7.62 o 
   4   6   2      362.56      441.06      7.48 o 
   5   6   2      150.92      156.81      7.06 o 
   6   6   2      308.75      349.25     10.80 o 
   7   6   2        1.26        0.02     10.50 o 
   8   6   2       50.74       56.73     17.97 o 
   9   6   2        2.50       -7.78     21.89 o 
  10   6   2       29.22       19.74     16.53 o 
  11   6   2        6.59       19.13     23.64 o 
  12   6   2       10.35       21.89     27.35 o 
  13   6   2       10.25       -3.77     29.97 o 
  14   6   2        4.99       24.87     22.64 o 
 -15   7   2        4.60       -7.81     20.60 o 
 -14   7   2        4.55        2.93     20.95 o 
 -13   7   2        0.11        0.23     17.84 o 
 -12   7   2       55.80       41.87     23.44 o 
 -11   7   2      115.56      105.44     13.10 o 
 -10   7   2        0.14       -8.60     11.34 o 
  -9   7   2      944.38      980.73     15.15 o 
  -8   7   2       11.62       12.87      9.24 o 
  -7   7   2       35.28       32.97      8.45 o 
  -6   7   2      309.23      279.93      8.80 o 
  -5   7   2      337.73      346.63     10.93 o 
  -4   7   2      404.39      346.05     11.51 o 
  -3   7   2     3656.13     3666.14     17.40 o 
  -2   7   2      137.20      164.54      7.67 o 
  -1   7   2     2074.67     2005.44     28.40 o 
   0   7   2      721.57      696.54      8.11 o 
   1   7   2      946.88     1070.82      9.37 o 
   2   7   2       24.82       23.31      7.20 o 
   3   7   2       49.60       43.11      7.74 o 
   4   7   2      637.16      621.68     21.90 o 
   5   7   2      314.48      307.82      7.95 o 
   6   7   2       24.41       30.42      7.69 o 
   7   7   2      207.42      192.52      9.88 o 
   8   7   2       25.97       11.54     17.55 o 
   9   7   2       51.25       36.77     18.40 o 
  10   7   2       18.97       17.04     20.48 o 
  11   7   2      410.14      451.76     23.20 o 
  12   7   2       63.82       53.17     24.53 o 
  13   7   2       50.85       47.95     22.12 o 
 -14   8   2       55.40       51.07     17.30 o 
 -13   8   2       89.27       80.96     17.45 o 
 -12   8   2        4.34       11.99     14.59 o 
 -11   8   2       34.17       24.99     12.28 o 
 -10   8   2      398.94      383.55     14.05 o 
  -9   8   2      353.62      332.16     13.01 o 
  -8   8   2      552.20      542.16     12.23 o 
  -7   8   2      116.38      112.98     11.15 o 
  -6   8   2      464.46      490.01     11.88 o 
  -5   8   2      895.09      883.19     11.95 o 
  -4   8   2       19.17       14.91      7.86 o 
  -3   8   2       18.03       30.89      6.69 o 
  -2   8   2      156.11      159.17      7.30 o 
  -1   8   2      329.49      317.93      9.54 o 
   0   8   2       96.59      107.09      8.03 o 
   1   8   2       21.34       10.83      6.27 o 
   2   8   2      112.88      140.15     14.67 o 
   3   8   2      658.53      729.83     18.68 o 
   4   8   2        1.60        3.17      9.74 o 
   5   8   2       51.48       43.19      7.91 o 
   6   8   2        5.52        7.15      8.43 o 
   7   8   2        1.20       10.59     11.33 o 
   8   8   2      773.55      751.78     22.26 o 
   9   8   2      150.49      164.50     11.88 o 
  10   8   2      272.45      248.17     16.24 o 
  11   8   2       37.24       24.86     18.94 o 
  12   8   2        2.63        8.41     25.80 o 
  13   8   2       81.51       86.32     22.29 o 
 -13   9   2        3.69        7.80     17.69 o 
 -12   9   2       23.60       30.27     15.17 o 
 -11   9   2       31.49       50.68     14.22 o 
 -10   9   2       21.47       29.40     12.11 o 
  -9   9   2      654.33      639.29     14.74 o 
  -8   9   2       13.27       13.98     12.84 o 
  -7   9   2       61.04       53.30     11.34 o 
  -6   9   2      186.45      171.63     11.50 o 
  -5   9   2      492.03      484.37     13.76 o 
  -4   9   2      234.39      234.98     20.04 o 
  -3   9   2       29.67       38.99      7.81 o 
  -2   9   2       46.85       71.38     10.33 o 
  -1   9   2       41.76       27.28     10.44 o 
   0   9   2       75.29       79.25      8.26 o 
   1   9   2      142.93      158.51      7.90 o 
   2   9   2      243.33      280.77     11.88 o 
   3   9   2       20.29       41.17      8.78 o 
   4   9   2       54.37       57.26     10.78 o 
   5   9   2      113.58      114.55     10.89 o 
   6   9   2      252.62      280.22     11.30 o 
   7   9   2       15.30       17.23     17.07 o 
   8   9   2       14.31       16.87     18.74 o 
   9   9   2       18.67       18.93     11.76 o 
  10   9   2        5.01       -0.57     14.89 o 
  11   9   2        2.22        5.10     17.44 o 
  12   9   2        8.69        2.04     17.35 o 
 -13  10   2        0.08        6.08     15.33 o 
 -12  10   2        0.71       14.38     16.43 o 
 -11  10   2        3.87       10.36     15.60 o 
 -10  10   2       62.90       68.67     15.70 o 
  -9  10   2       77.39      103.74     15.24 o 
  -8  10   2       62.67       62.85     13.89 o 
  -7  10   2      909.29      935.20     23.55 o 
  -6  10   2       98.05       70.84     13.36 o 
  -5  10   2       24.16       20.61     11.20 o 
  -4  10   2      725.35      717.94     12.85 o 
  -3  10   2        0.53       17.10      8.52 o 
  -2  10   2        2.17       15.10      9.11 o 
  -1  10   2        0.55       -5.78      8.65 o 
   0  10   2       67.65       70.54      9.06 o 
   1  10   2        0.34        2.19      8.50 o 
   2  10   2       40.34       27.66     12.82 o 
   3  10   2       50.24       58.82     12.95 o 
   4  10   2        1.39       14.10     14.55 o 
   5  10   2       46.11       55.02     13.60 o 
   6  10   2        1.51       -7.40     21.09 o 
   7  10   2      108.27       97.26     19.16 o 
   8  10   2       37.34       26.74     13.42 o 
   9  10   2       45.73       27.26     14.97 o 
  10  10   2       12.67       11.17     14.86 o 
  11  10   2       54.59       58.93     16.94 o 
 -12  11   2        0.19        0.74     20.61 o 
 -11  11   2        2.25       11.52     20.19 o 
 -10  11   2        3.07       10.80     14.64 o 
  -9  11   2        4.23        4.33     16.23 o 
  -8  11   2        1.98        1.32     14.20 o 
  -7  11   2        0.25        5.66     14.23 o 
  -6  11   2      222.12      190.51     13.80 o 
  -5  11   2       63.83       68.62     11.67 o 
  -4  11   2        7.78       20.16     10.78 o 
  -3  11   2      306.43      340.11     11.74 o 
  -2  11   2      155.16      163.03     15.70 o 
  -1  11   2        0.04       13.10      9.18 o 
   0  11   2       84.08       69.74     10.00 o 
   1  11   2        5.35        5.96     11.49 o 
   2  11   2       85.37       59.46     13.73 o 
   3  11   2      228.68      167.19     17.42 o 
   4  11   2      115.10       96.97     11.12 o 
   5  11   2       14.28        5.13     17.09 o 
   6  11   2       66.69       59.13     18.19 o 
   7  11   2       17.26       17.97     18.55 o 
   8  11   2      266.39      251.95     21.08 o 
   9  11   2       81.22       92.45     15.08 o 
  10  11   2      110.54      147.06     23.38 o 
 -10  12   2        9.76        8.90     15.95 o 
  -9  12   2        1.44       -0.43     15.19 o 
  -8  12   2        9.18       20.94     15.14 o 
  -7  12   2        8.19       12.35     14.51 o 
  -6  12   2       31.55       24.96     14.57 o 
  -5  12   2      179.43      181.59     14.53 o 
  -4  12   2      183.89      201.96     14.66 o 
  -3  12   2        2.68        3.39     12.88 o 
  -2  12   2        0.10       -4.30     10.15 o 
  -1  12   2        6.27        0.83     10.40 o 
   0  12   2       21.98       26.39     12.02 o 
   1  12   2      236.42      224.40     12.14 o 
   2  12   2       77.27       82.35     19.31 o 
   3  12   2        5.15        7.56     16.49 o 
   4  12   2        0.03       -6.48     17.15 o 
   5  12   2      151.18      146.16     19.85 o 
   6  12   2       22.00       21.15     19.08 o 
   7  12   2       62.31       43.38     14.36 o 
   8  12   2        5.88       -5.20     18.97 o 
   9  12   2        6.61       14.96     21.13 o 
  -9  13   2        4.65       10.08     21.44 o 
  -8  13   2        2.24       11.73     15.24 o 
  -7  13   2        8.63       13.43     15.37 o 
  -6  13   2       23.64       36.66     15.44 o 
  -5  13   2        0.76       18.84     14.14 o 
  -4  13   2       89.97       77.90     20.21 o 
  -3  13   2       44.84       55.76     15.77 o 
  -2  13   2        4.20       22.92     11.95 o 
  -1  13   2       15.50       13.10     11.71 o 
   0  13   2        3.86        7.88     12.37 o 
   1  13   2      135.54      125.19     11.94 o 
   2  13   2       64.69       36.21     20.06 o 
   3  13   2       36.72       64.19     19.04 o 
   4  13   2       73.60       46.25     19.80 o 
   5  13   2       22.37       22.42     20.34 o 
   6  13   2        2.23       17.47     24.60 o 
   7  13   2        1.13        3.70     21.59 o 
   8  13   2        2.42        3.28     21.75 o 
  -7  14   2        2.57       25.56     31.89 o 
  -6  14   2       14.34       27.96     15.94 o 
  -5  14   2       13.05       43.86     25.60 o 
  -4  14   2       62.50       85.89     22.14 o 
  -3  14   2       10.40        8.71     13.27 o 
  -2  14   2        1.74        2.54     12.28 o 
  -1  14   2        9.11       10.38     12.32 o 
   0  14   2        8.71       13.39     12.50 o 
   1  14   2       47.14       57.35     15.22 o 
   2  14   2       55.55       45.70     20.96 o 
   3  14   2       24.86       43.51     20.42 o 
   4  14   2        6.98       -5.51     18.22 o 
   5  14   2        0.98        6.27     19.46 o 
   6  14   2        0.01        7.71     21.07 o 
  -4  15   2        1.36       -4.21     15.96 o 
  -3  15   2        0.21        4.04     16.84 o 
  -2  15   2       26.03       18.89     12.90 o 
  -1  15   2       33.57       29.86     13.32 o 
   0  15   2       18.72       21.97     15.82 o 
   1  15   2       10.67       13.06     16.37 o 
   2  15   2        0.20        7.20     21.93 o 
 -17   1   3      105.72      102.35     28.73 o 
 -16   1   3        3.46       -6.05     28.79 o 
 -15   1   3       24.25       27.18     25.71 o 
 -14   1   3      196.52      184.21     24.06 o 
 -13   1   3      155.22      172.52     23.47 o 
 -12   1   3      228.58      231.45     18.59 o 
 -11   1   3       49.32       55.00     13.21 o 
 -10   1   3        4.14        0.45     10.33 o 
  -9   1   3      120.52      117.56      9.75 o 
  -8   1   3      260.56      304.43      9.42 o 
  -7   1   3      324.76      354.43      9.12 o 
  -6   1   3     3061.64     3168.71     14.30 o 
  -5   1   3      409.62      453.83      7.50 o 
  -4   1   3      277.59      247.18      8.06 o 
  -3   1   3      586.60      509.63      7.34 o 
  -2   1   3     6410.06     6025.56     39.00 o 
  -1   1   3     6453.15     6680.47     34.82 o 
   0   1   3      178.21      182.39      4.35 o 
   1   1   3     5566.03     5553.15    111.37 o 
   2   1   3    34190.05    32907.21    222.53 o 
   3   1   3      277.41      345.98      8.03 o 
   4   1   3        1.39        6.41      8.90 o 
   5   1   3     4240.59     3905.05     28.64 o 
   6   1   3      576.84      557.78     13.81 o 
   7   1   3      252.04      262.60     12.40 o 
   8   1   3       16.11       15.29      8.93 o 
   9   1   3        8.72        8.97     11.76 o 
  10   1   3       64.70       78.39     15.05 o 
  11   1   3       46.04       47.67     18.23 o 
  12   1   3       95.10       92.34     20.06 o 
  13   1   3        1.19        9.04     22.75 o 
  14   1   3        1.99        2.59     22.19 o 
  15   1   3       39.64       27.27     25.86 o 
 -16   2   3      256.62      258.76     28.66 o 
 -15   2   3      381.15      390.66     29.53 o 
 -14   2   3       89.66       73.40     25.90 o 
 -13   2   3        6.30        6.83     24.76 o 
 -12   2   3       12.44       12.83     17.58 o 
 -11   2   3      335.43      308.75     16.18 o 
 -10   2   3       49.60       53.15     10.42 o 
  -9   2   3      473.48      507.39     11.22 o 
  -8   2   3        2.28        8.24      9.59 o 
  -7   2   3     1773.17     1863.84     22.74 o 
  -6   2   3      371.28      436.60      9.89 o 
  -5   2   3     1793.33     1816.93     12.05 o 
  -4   2   3     2373.81     2205.49     14.10 o 
  -3   2   3     3207.79     3426.32     17.38 o 
  -2   2   3        3.43        4.24      5.48 o 
  -1   2   3     1558.63     1320.49      6.94 o 
   0   2   3      269.70      219.15      6.07 o 
   1   2   3        4.97       16.62      5.38 o 
   2   2   3     6723.46     6280.77     73.94 o 
   3   2   3       39.96       37.03      7.18 o 
   4   2   3     1051.81     1028.89     15.64 o 
   5   2   3     1432.00     1468.15     13.94 o 
   6   2   3      416.49      397.12     13.27 o 
   7   2   3      143.08      139.32     12.34 o 
   8   2   3      537.81      523.41     12.68 o 
   9   2   3      116.96       98.43     14.40 o 
  10   2   3       18.56       13.93     21.09 o 
  11   2   3       79.87       90.78     19.68 o 
  12   2   3      130.67      132.13     23.15 o 
  13   2   3       62.86       48.26     24.33 o 
  14   2   3        1.61       12.29     22.16 o 
  15   2   3       17.67       26.66     25.53 o 
 -16   3   3       68.82       71.65     25.23 o 
 -15   3   3       75.99       92.17     26.92 o 
 -14   3   3       59.50       27.65     27.41 o 
 -13   3   3       53.55       53.44     18.95 o 
 -12   3   3        5.74       -8.97     16.71 o 
 -11   3   3        0.72        3.14     15.14 o 
 -10   3   3        4.04        0.69     12.62 o 
  -9   3   3      270.10      317.70     12.34 o 
  -8   3   3      199.31      221.15      9.67 o 
  -7   3   3      100.33      101.70      8.03 o 
  -6   3   3     1389.27     1363.91     10.54 o 
  -5   3   3      252.50      287.89      6.09 o 
  -4   3   3        9.93        7.20      3.24 o 
  -3   3   3     1567.71     1483.79     16.56 o 
  -2   3   3     1458.08     1410.88     10.79 o 
  -1   3   3       93.63       87.20      6.20 o 
   0   3   3     2998.98     3127.84     17.61 o 
   1   3   3     5458.70     5538.77     61.30 o 
   2   3   3       33.20       68.85      6.84 o 
   3   3   3     2598.62     2596.97     13.13 o 
   4   3   3     1410.91     1415.59     12.91 o 
   5   3   3       14.93       14.93      9.51 o 
   6   3   3        2.37        4.96     10.01 o 
   7   3   3      124.78      125.49     11.08 o 
   8   3   3       92.84       96.10     14.03 o 
   9   3   3       56.00       50.52     18.76 o 
  10   3   3       68.24       84.32     20.65 o 
  11   3   3      116.53      114.40     22.88 o 
  12   3   3        1.70        5.48     23.89 o 
  13   3   3        0.83       -8.29     31.17 o 
  14   3   3       29.17       27.64     21.37 o 
 -16   4   3       52.50       30.48     29.71 o 
 -15   4   3       98.63       90.77     27.32 o 
 -14   4   3      115.85      126.29     32.67 o 
 -13   4   3       72.32       78.99     18.46 o 
 -12   4   3       81.22       85.14     17.10 o 
 -11   4   3      618.42      614.85     15.83 o 
 -10   4   3       54.94       70.99     11.77 o 
  -9   4   3      205.04      195.87      9.94 o 
  -8   4   3      140.35      150.27      8.25 o 
  -7   4   3     1972.66     2159.87     15.95 o 
  -6   4   3     1450.57     1634.67     11.27 o 
  -5   4   3     4769.84     5184.24     40.38 o 
  -4   4   3     2542.06     2537.60     18.50 o 
  -3   4   3     1197.66     1107.60     12.70 o 
  -2   4   3     2493.22     2663.39     23.87 o 
  -1   4   3        5.94       22.34      5.32 o 
   0   4   3      174.32      169.37      5.91 o 
   1   4   3      582.47      609.26      8.21 o 
   2   4   3     1764.87     1909.91      8.73 o 
   3   4   3      118.95       97.81      8.84 o 
   4   4   3       43.68       24.46      9.10 o 
   5   4   3      175.35      190.74      9.79 o 
   6   4   3      186.10      155.35      9.37 o 
   7   4   3      284.39      317.46     11.08 o 
   8   4   3      146.46      147.88     13.94 o 
   9   4   3      506.61      483.95     25.93 o 
  10   4   3       10.52       21.90     25.79 o 
  11   4   3        3.86       -9.83     25.64 o 
  12   4   3        8.25       15.96     21.34 o 
  13   4   3        0.02        7.03     24.14 o 
  14   4   3        5.74       25.34     25.13 o 
 -16   5   3        2.82       -5.27     28.43 o 
 -15   5   3        0.22       14.17     28.58 o 
 -14   5   3       35.34       23.07     26.07 o 
 -13   5   3      238.31      268.88     16.02 o 
 -12   5   3      145.86      162.05     14.47 o 
 -11   5   3      169.44      185.75     13.66 o 
 -10   5   3        9.01        0.45     11.90 o 
  -9   5   3       54.07       51.19      9.60 o 
  -8   5   3      306.43      279.83      9.04 o 
  -7   5   3      886.72      939.98      9.93 o 
  -6   5   3      130.99      159.41      7.44 o 
  -5   5   3       61.29       80.92      9.15 o 
  -4   5   3       22.42       32.40      6.33 o 
  -3   5   3      602.20      582.64      8.57 o 
  -2   5   3       70.23       56.68      5.97 o 
  -1   5   3      345.38      333.79     12.68 o 
   0   5   3     2338.51     2548.23     14.18 o 
   1   5   3      449.59      386.88     11.13 o 
   2   5   3       17.03        7.26      4.42 o 
   3   5   3      275.82      264.57      5.93 o 
   4   5   3      499.16      569.10     11.68 o 
   5   5   3      107.40      110.85     10.11 o 
   6   5   3      412.49      426.41     10.76 o 
   7   5   3       44.16       20.66     10.92 o 
   8   5   3      441.23      401.38     16.34 o 
   9   5   3      137.92      123.47     17.76 o 
  10   5   3      212.94      206.86     23.89 o 
  11   5   3        0.11       -5.22     22.26 o 
  12   5   3        0.06        2.96     28.63 o 
  13   5   3       26.75        4.05     20.47 o 
  14   5   3      130.24      109.48     23.93 o 
 -15   6   3        0.55       -2.57     31.75 o 
 -14   6   3       20.68        7.93     19.52 o 
 -13   6   3      234.06      265.64     20.18 o 
 -12   6   3       45.23       62.48     15.71 o 
 -11   6   3      254.42      260.50     13.88 o 
 -10   6   3        5.20        0.66     10.89 o 
  -9   6   3        1.69       -2.95      9.77 o 
  -8   6   3      125.39      117.84      8.45 o 
  -7   6   3      160.46      161.32      7.61 o 
  -6   6   3     1059.73     1081.39     12.77 o 
  -5   6   3     1324.91     1372.51     39.12 o 
  -4   6   3     1799.80     1742.78     26.81 o 
  -3   6   3      163.49      135.43      6.30 o 
  -2   6   3      217.16      237.09      8.27 o 
  -1   6   3      955.98      947.85      9.49 o 
   0   6   3      181.74      209.75      5.05 o 
   1   6   3        0.06        0.32      7.90 o 
   2   6   3      564.58      645.55      9.28 o 
   3   6   3      657.76      806.56     11.89 o 
   4   6   3       91.96      107.76      6.87 o 
   5   6   3     1521.52     1702.63     38.02 o 
   6   6   3      771.11      782.81     18.32 o 
   7   6   3      139.94      146.78     13.24 o 
   8   6   3        0.07       -9.11     19.91 o 
   9   6   3      138.16      117.79     18.13 o 
  10   6   3      125.13      136.46     23.22 o 
  11   6   3        4.59       -7.63     23.73 o 
  12   6   3        6.22       21.16     25.43 o 
  13   6   3        1.78        6.15     24.10 o 
 -15   7   3        1.72        5.54     20.09 o 
 -14   7   3       61.28       64.32     19.13 o 
 -13   7   3       12.26       10.77     18.81 o 
 -12   7   3       18.08       17.03     12.59 o 
 -11   7   3      105.61      109.20     11.36 o 
 -10   7   3       63.43       59.40     10.86 o 
  -9   7   3      393.24      396.65     13.97 o 
  -8   7   3      228.41      206.20      9.62 o 
  -7   7   3      567.14      564.89     11.99 o 
  -6   7   3      153.59      170.54      8.49 o 
  -5   7   3      106.06       92.70      8.10 o 
  -4   7   3        4.17        6.59      7.86 o 
  -3   7   3      558.59      548.40     11.18 o 
  -2   7   3      809.92      761.69     10.13 o 
  -1   7   3      695.22      694.81      9.92 o 
   0   7   3       72.38       71.46      5.47 o 
   1   7   3      607.84      608.36     11.62 o 
   2   7   3     2239.37     2315.33     28.09 o 
   3   7   3        6.72       15.87      6.59 o 
   4   7   3       21.66       13.07      5.88 o 
   5   7   3       85.05       98.56      6.78 o 
   6   7   3       28.90       25.60      7.51 o 
   7   7   3      180.32      174.80     13.15 o 
   8   7   3      277.84      338.57     18.74 o 
   9   7   3        3.57        5.47     18.78 o 
  10   7   3       65.82       83.64     18.98 o 
  11   7   3        3.88       10.55     27.21 o 
  12   7   3       32.99       20.05     28.57 o 
  13   7   3       40.07       24.69     24.39 o 
 -14   8   3       39.12       39.76     17.46 o 
 -13   8   3       67.98       75.20     16.62 o 
 -12   8   3       28.12       42.95     15.30 o 
 -11   8   3       89.20      168.44     27.55 o 
 -10   8   3       35.10       48.54     11.15 o 
  -9   8   3      385.85      369.05     12.15 o 
  -8   8   3     1108.64     1045.52     17.20 o 
  -7   8   3      341.40      334.47     11.79 o 
  -6   8   3      211.77      237.61     10.91 o 
  -5   8   3       52.36       49.59      9.53 o 
  -4   8   3      901.61      838.67     10.17 o 
  -3   8   3      846.94      766.59     12.53 o 
  -2   8   3      456.88      451.39     11.79 o 
  -1   8   3      568.83      544.88      9.05 o 
   0   8   3        6.61        5.67      5.86 o 
   1   8   3       37.13       15.45      6.62 o 
   2   8   3       63.67       69.99      8.78 o 
   3   8   3       57.50       81.31     10.09 o 
   4   8   3      908.32      915.11     11.08 o 
   5   8   3       72.41       69.39      7.67 o 
   6   8   3      146.79      154.47      8.89 o 
   7   8   3       18.11       15.61      9.26 o 
   8   8   3      169.70      193.42     19.95 o 
   9   8   3       52.02       52.92     10.92 o 
  10   8   3        5.81        6.89     13.98 o 
  11   8   3      111.55      102.04     21.11 o 
  12   8   3       43.39       43.80     27.43 o 
 -13   9   3       21.91        5.88     16.28 o 
 -12   9   3        7.69        9.80     13.13 o 
 -11   9   3        1.01       16.14     13.86 o 
 -10   9   3       34.77       38.59     14.36 o 
  -9   9   3      146.04      154.67     14.17 o 
  -8   9   3      687.61      699.94     15.95 o 
  -7   9   3      919.21     1001.69     17.61 o 
  -6   9   3       73.97       79.22     10.63 o 
  -5   9   3     1107.90     1048.73     16.41 o 
  -4   9   3      832.53      891.11     18.25 o 
  -3   9   3      724.61      740.21      9.77 o 
  -2   9   3      166.95      184.30      9.29 o 
  -1   9   3      301.93      283.37     11.13 o 
   0   9   3        3.11        7.05      7.15 o 
   1   9   3      354.05      370.60      8.67 o 
   2   9   3      463.47      460.35     15.62 o 
   3   9   3      309.98      347.23     13.98 o 
   4   9   3      220.79      243.18     14.54 o 
   5   9   3        1.96       -2.01     10.29 o 
   6   9   3       14.05       15.42      8.66 o 
   7   9   3      141.26      138.06     10.04 o 
   8   9   3        3.98       16.61     19.09 o 
   9   9   3      235.75      257.48     15.02 o 
  10   9   3       10.32       22.19     14.92 o 
  11   9   3       57.86       56.26     15.94 o 
  12   9   3       20.06       27.11     23.65 o 
 -13  10   3       20.98       23.42     19.44 o 
 -12  10   3       27.19       12.85     14.65 o 
 -11  10   3        5.23       11.11     15.15 o 
 -10  10   3        3.24       11.35     13.00 o 
  -9  10   3        6.39        1.09     13.63 o 
  -8  10   3      324.59      321.98     14.75 o 
  -7  10   3        1.94        8.26     11.84 o 
  -6  10   3      102.69       96.52     11.26 o 
  -5  10   3     1339.90     1288.49     25.68 o 
  -4  10   3      156.59      176.45     14.50 o 
  -3  10   3      109.25      129.04     15.36 o 
  -2  10   3       24.97       22.28      9.47 o 
  -1  10   3      277.72      269.73     10.63 o 
   0  10   3      670.32      719.91     12.82 o 
   1  10   3      557.06      522.68     11.37 o 
   2  10   3       42.79       24.06     12.68 o 
   3  10   3        2.03        3.54     13.04 o 
   4  10   3      253.55      282.23     13.31 o 
   5  10   3      135.89      127.03     12.17 o 
   6  10   3       19.39       14.70     12.02 o 
   7  10   3      215.82      238.45     13.39 o 
   8  10   3        2.11       14.37     19.01 o 
   9  10   3       29.66       26.41     13.89 o 
  10  10   3      194.05      238.34     23.08 o 
  11  10   3      116.83      118.64     22.21 o 
 -12  11   3        2.84        1.79     17.75 o 
 -11  11   3        2.57        8.57     20.69 o 
 -10  11   3       61.75       50.06     15.39 o 
  -9  11   3        8.09        8.84     14.14 o 
  -8  11   3       18.49       19.29     13.63 o 
  -7  11   3       28.69       18.63     12.85 o 
  -6  11   3        2.54        1.10     11.05 o 
  -5  11   3      206.23      221.09     11.85 o 
  -4  11   3     1112.96     1096.62     14.71 o 
  -3  11   3      184.11      198.22     10.64 o 
  -2  11   3       64.76       73.75      9.77 o 
  -1  11   3       32.18       31.19      9.25 o 
   0  11   3        1.25        2.46      9.31 o 
   1  11   3       48.93       55.62     10.23 o 
   2  11   3      766.43      764.69     17.27 o 
   3  11   3      306.45      279.04     14.57 o 
   4  11   3        0.92       14.39     17.16 o 
   5  11   3       40.77       65.26     19.50 o 
   6  11   3        8.56        7.55     12.20 o 
   7  11   3        6.36       11.85     20.10 o 
   8  11   3       23.81       33.56     21.43 o 
   9  11   3        9.35       -4.40     26.30 o 
  10  11   3      105.41       83.38     22.71 o 
 -10  12   3        0.04       -1.93     20.51 o 
  -9  12   3        4.10       -5.81     14.05 o 
  -8  12   3        4.29       -0.61     14.34 o 
  -7  12   3       28.30       36.44     14.77 o 
  -6  12   3        0.42        7.89     13.96 o 
  -5  12   3       59.69       74.71     13.96 o 
  -4  12   3        4.68       22.71     11.50 o 
  -3  12   3       10.97        8.15     10.18 o 
  -2  12   3      100.48      108.22      9.62 o 
  -1  12   3       20.04       16.76     10.17 o 
   0  12   3       11.50       14.38      9.85 o 
   1  12   3      299.18      287.43     16.22 o 
   2  12   3       82.13       61.13     17.80 o 
   3  12   3       34.38       24.05     16.42 o 
   4  12   3       17.90       16.63     16.75 o 
   5  12   3       57.07       65.19     18.19 o 
   6  12   3      228.34      226.47     20.12 o 
   7  12   3      121.10       96.20     20.43 o 
   8  12   3       22.54       15.52     21.90 o 
  -9  13   3        3.16       -5.92     28.67 o 
  -8  13   3        5.89       10.59     20.08 o 
  -7  13   3        0.82        1.56     14.41 o 
  -6  13   3        2.03       13.15     19.98 o 
  -5  13   3       13.47       13.86     16.09 o 
  -4  13   3        2.80       27.25     22.90 o 
  -3  13   3       34.80       33.28     12.07 o 
  -2  13   3       98.84       98.75     13.02 o 
  -1  13   3       52.70       48.45     11.62 o 
   0  13   3      328.67      290.57     16.40 o 
   1  13   3       21.38       19.13     17.50 o 
   2  13   3       77.03       53.52     19.12 o 
   3  13   3        0.55       -0.63     17.08 o 
   4  13   3       36.12       26.98     17.91 o 
   5  13   3        1.43       -5.27     18.79 o 
   6  13   3       12.39       11.07     21.03 o 
   7  13   3        5.17       12.74     22.60 o 
  -7  14   3       80.11      132.48     29.38 o 
  -6  14   3        0.01       17.09     22.27 o 
  -5  14   3        0.14       24.75     19.42 o 
  -4  14   3        3.27      -12.38     18.94 o 
  -3  14   3        4.39        4.33     12.61 o 
  -2  14   3       10.01       -4.10     12.29 o 
  -1  14   3        1.25       -2.81     12.93 o 
   0  14   3       17.83       18.35     13.46 o 
   1  14   3       64.88       54.80     19.12 o 
   2  14   3       20.02       22.07     21.20 o 
   3  14   3        1.29       12.11     19.44 o 
   4  14   3       16.59       13.98     19.00 o 
   5  14   3       36.76       31.46     19.75 o 
  -3  15   3        3.26        1.66     15.38 o 
  -2  15   3        1.58        0.26     14.88 o 
  -1  15   3        0.90       16.75     17.42 o 
   0  15   3        0.86        5.12     15.54 o 
   1  15   3        1.52       14.60     22.58 o 
 -17   0   4        0.14        6.91     42.84 o 
 -16   0   4       20.03       18.66     41.24 o 
 -15   0   4       19.77       -4.97     37.98 o 
 -14   0   4      176.53      189.90     30.62 o 
 -13   0   4      416.39      415.54     39.64 o 
 -12   0   4        0.05       10.65     20.79 o 
 -11   0   4      183.38      193.10     16.71 o 
 -10   0   4        3.27        5.80     13.77 o 
  -9   0   4     2571.76     2515.80     48.93 o 
  -8   0   4      527.36      549.28     14.28 o 
  -7   0   4     1193.37     1158.38     21.85 o 
  -6   0   4     2609.84     2745.87     26.34 o 
  -5   0   4        0.27       -2.17     10.57 o 
  -4   0   4      227.42      225.92     10.14 o 
  -3   0   4    16789.34    15376.90    111.69 o 
  -2   0   4     2805.07     2559.18     19.17 o 
  -1   0   4      422.28      480.04     13.03 o 
   0   0   4    11277.53    10330.94     78.84 o 
   1   0   4      204.31      236.61     12.69 o 
   2   0   4    15776.77    15340.12    185.58 o 
   3   0   4     3193.39     2686.17     91.44 o 
   4   0   4       58.70        5.32     12.01 o 
   5   0   4     9711.61     9628.25    125.85 o 
   6   0   4     4704.33     4619.11     29.26 o 
   7   0   4       13.42        0.84     13.73 o 
   8   0   4     1247.08     1321.65     22.83 o 
   9   0   4      209.57      213.35     18.69 o 
  10   0   4      147.79      130.76     20.85 o 
  11   0   4        0.01       -4.97     32.31 o 
  12   0   4      513.01      547.88     31.61 o 
  13   0   4       12.03       37.49     30.45 o 
  14   0   4      477.94      494.68     35.47 o 
 -17   1   4        2.26       -1.32     29.71 o 
 -16   1   4        5.43        4.90     29.13 o 
 -15   1   4       52.75       26.20     24.58 o 
 -14   1   4       62.88       63.68     26.46 o 
 -13   1   4      851.28      837.63     29.60 o 
 -12   1   4      247.05      252.48     15.96 o 
 -11   1   4        3.77       -2.88     14.16 o 
 -10   1   4      722.98      775.67     12.91 o 
  -9   1   4       88.75       85.95      8.85 o 
  -8   1   4      784.41      722.94     10.78 o 
  -7   1   4       74.45       60.39      7.73 o 
  -6   1   4        4.82       14.11      6.75 o 
  -5   1   4      269.86      231.11      7.74 o 
  -4   1   4     1681.52     1898.47     10.37 o 
  -3   1   4      703.57      591.73      5.49 o 
  -2   1   4     4926.06     4645.12     18.13 o 
  -1   1   4     2226.79     2160.37      9.02 o 
   0   1   4      289.08      275.34      4.70 o 
   1   1   4    11528.25    11183.22     74.39 o 
   2   1   4     4484.50     4120.96     33.44 o 
   3   1   4     1105.13     1020.01     16.04 o 
   4   1   4     6370.24     6208.91     31.40 o 
   5   1   4     5663.72     5427.16     25.57 o 
   6   1   4        2.67        2.07      8.92 o 
   7   1   4       71.82       79.29      9.06 o 
   8   1   4       30.47       19.72     10.82 o 
   9   1   4       38.29       45.12     12.06 o 
  10   1   4       10.22        0.91     14.96 o 
  11   1   4      112.50       90.19     17.36 o 
  12   1   4       15.09        3.26     17.77 o 
  13   1   4       12.49       21.87     19.91 o 
  14   1   4        0.01       25.41     23.93 o 
 -17   2   4       93.08       66.12     26.78 o 
 -16   2   4       41.60       45.59     28.66 o 
 -15   2   4       79.04       67.80     27.39 o 
 -14   2   4     1384.14     1449.24     53.39 o 
 -13   2   4      364.85      374.91     18.69 o 
 -12   2   4      436.67      408.14     24.44 o 
 -11   2   4       49.68       56.15     13.01 o 
 -10   2   4       22.89       38.41     10.12 o 
  -9   2   4      537.05      557.42     13.22 o 
  -8   2   4      913.37      925.14     11.92 o 
  -7   2   4       68.68       80.30      8.22 o 
  -6   2   4     7747.69     8138.01     57.11 o 
  -5   2   4       17.68       23.57      5.62 o 
  -4   2   4        2.82       12.69      5.50 o 
  -3   2   4       29.59       11.06      3.48 o 
  -2   2   4       84.52      100.20      3.75 o 
  -1   2   4      510.46      554.81      4.94 o 
   0   2   4       39.64       45.45      3.22 o 
   1   2   4     1311.82     1266.16      9.76 o 
   2   2   4        4.02       19.12      6.91 o 
   3   2   4     3162.76     2919.72     22.16 o 
   4   2   4     1023.05      916.60     11.54 o 
   5   2   4     1536.04     1553.29     22.03 o 
   6   2   4       18.03       26.32     10.34 o 
   7   2   4        7.11        7.69     11.10 o 
   8   2   4      351.01      310.87     15.35 o 
   9   2   4      198.73      206.23     16.24 o 
  10   2   4      124.08      115.13     18.56 o 
  11   2   4        1.81        2.68     18.75 o 
  12   2   4       75.51       73.73     20.96 o 
  13   2   4        0.61       12.11     31.91 o 
  14   2   4       24.35       42.48     23.04 o 
 -16   3   4        0.26      -12.91     25.41 o 
 -15   3   4        0.88       24.76     27.59 o 
 -14   3   4        8.12        8.17     24.06 o 
 -13   3   4       10.60        6.21     16.96 o 
 -12   3   4        1.44       -5.47     16.25 o 
 -11   3   4       91.54      103.29     15.76 o 
 -10   3   4      125.09      119.99     13.59 o 
  -9   3   4       76.45       65.97     10.16 o 
  -8   3   4      880.61     1040.56     18.77 o 
  -7   3   4       17.48        9.73      7.81 o 
  -6   3   4      143.23      160.41      7.16 o 
  -5   3   4     6263.32     6836.60     29.38 o 
  -4   3   4     1670.58     1870.44     18.76 o 
  -3   3   4      529.99      553.23      8.59 o 
  -2   3   4      495.18      415.35      5.62 o 
  -1   3   4       14.62       21.23      6.01 o 
   0   3   4      296.90      277.10      8.93 o 
   1   3   4     1900.45     1862.34     10.81 o 
   2   3   4     4064.50     3982.91     24.03 o 
   3   3   4        0.53        9.37      8.57 o 
   4   3   4      229.31      225.49      9.45 o 
   5   3   4      171.04      165.32      9.86 o 
   6   3   4      312.64      288.18      9.91 o 
   7   3   4      633.24      606.12     12.47 o 
   8   3   4     1172.23     1226.21     19.50 o 
   9   3   4      191.92      207.30     20.13 o 
  10   3   4        4.94       15.54     18.17 o 
  11   3   4       31.88       28.64     20.46 o 
  12   3   4        0.57       -1.37     23.86 o 
  13   3   4       28.25       49.35     25.93 o 
  14   3   4       10.51        5.06     23.32 o 
 -16   4   4       34.84       51.49     29.59 o 
 -15   4   4        6.29       19.30     23.94 o 
 -14   4   4       57.48       56.15     24.61 o 
 -13   4   4       76.43       69.95     17.15 o 
 -12   4   4        6.38       29.25     16.22 o 
 -11   4   4        2.88       14.22     15.24 o 
 -10   4   4        5.45       13.44     12.53 o 
  -9   4   4       99.69       93.55      9.83 o 
  -8   4   4      547.91      526.22     10.47 o 
  -7   4   4      573.50      591.32     10.06 o 
  -6   4   4       32.57       50.63      6.06 o 
  -5   4   4       94.63      127.05      8.26 o 
  -4   4   4      372.72      392.02      8.47 o 
  -3   4   4      814.74      965.73     14.14 o 
  -2   4   4      706.52      744.97      7.72 o 
  -1   4   4      218.27      214.17      4.13 o 
   0   4   4        2.88        2.99      5.31 o 
   1   4   4       17.08       22.80      6.40 o 
   2   4   4      989.84      947.54     10.15 o 
   3   4   4      682.13      689.04      9.99 o 
   4   4   4      506.50      567.32     19.49 o 
   5   4   4      141.97      142.40     10.00 o 
   6   4   4       46.61       47.49      9.67 o 
   7   4   4        9.90        7.38     12.96 o 
   8   4   4      301.92      305.26     17.47 o 
   9   4   4      324.81      331.87     24.27 o 
  10   4   4      150.16      174.80     24.26 o 
  11   4   4       10.63       34.11     21.35 o 
  12   4   4        0.61       11.30     23.36 o 
  13   4   4       13.18       19.80     24.66 o 
  14   4   4        9.80        6.62     31.85 o 
 -16   5   4       22.93       11.39     28.60 o 
 -15   5   4        0.42       -9.02     27.12 o 
 -14   5   4        0.77       -5.26     24.88 o 
 -13   5   4      399.06      395.91     19.08 o 
 -12   5   4        2.18       14.79     15.53 o 
 -11   5   4      171.79      130.43     15.14 o 
 -10   5   4      188.62      195.76     11.87 o 
  -9   5   4      275.47      282.33     10.53 o 
  -8   5   4      140.97      146.04      6.77 o 
  -7   5   4      599.82      529.09      9.89 o 
  -6   5   4      195.41      225.79      6.59 o 
  -5   5   4       10.44       14.82      9.62 o 
  -4   5   4     3523.68     3356.67     36.30 o 
  -3   5   4     1189.69     1139.48      7.64 o 
  -2   5   4       12.75       19.04      5.34 o 
  -1   5   4       68.20       73.31      5.81 o 
   0   5   4       55.41       54.51      5.94 o 
   1   5   4      247.10      230.77      8.01 o 
   2   5   4      755.88      745.23     16.59 o 
   3   5   4      344.27      329.35      7.09 o 
   4   5   4       15.06       11.64     10.20 o 
   5   5   4      258.56      274.09     12.11 o 
   6   5   4      117.88      126.11     10.16 o 
   7   5   4      589.17      628.34     14.74 o 
   8   5   4      774.56      813.58     21.80 o 
   9   5   4       58.61       83.87     23.64 o 
  10   5   4      147.19      151.26     24.37 o 
  11   5   4        0.04        5.28     26.99 o 
  12   5   4       31.79       27.93     21.59 o 
  13   5   4        0.55       10.77     22.96 o 
 -15   6   4       32.91       34.72     42.01 o 
 -14   6   4        1.22       -8.97     23.02 o 
 -13   6   4        7.83        0.28     15.69 o 
 -12   6   4      109.11      107.82     18.51 o 
 -11   6   4       15.25       22.84     11.91 o 
 -10   6   4       76.10       74.91      9.66 o 
  -9   6   4      239.89      231.85     10.07 o 
  -8   6   4       26.53       19.85      7.05 o 
  -7   6   4       80.96       90.95      7.40 o 
  -6   6   4      219.11      231.49      7.67 o 
  -5   6   4      899.63      837.84     14.35 o 
  -4   6   4      377.62      377.34     13.17 o 
  -3   6   4        0.03       -0.44      5.30 o 
  -2   6   4     1106.63      972.20     12.25 o 
  -1   6   4      222.19      195.40      5.95 o 
   0   6   4      320.12      348.70      7.28 o 
   1   6   4       40.65       38.85      7.08 o 
   2   6   4      318.13      355.85      8.78 o 
   3   6   4       12.40       14.75      5.12 o 
   4   6   4      413.83      425.04      9.96 o 
   5   6   4       11.14       10.98     10.33 o 
   6   6   4       34.76       25.84     12.90 o 
   7   6   4       95.08      106.44     14.69 o 
   8   6   4        9.97       10.97     17.55 o 
   9   6   4       20.50       20.39     23.80 o 
  10   6   4        2.95       28.05     23.39 o 
  11   6   4       92.71       69.16     27.00 o 
  12   6   4       95.55       82.17     29.12 o 
  13   6   4      163.27      163.96     23.35 o 
 -15   7   4       34.83       32.74     23.97 o 
 -14   7   4       36.38       43.99     21.63 o 
 -13   7   4       56.83       48.97     15.17 o 
 -12   7   4       13.89        9.70     11.69 o 
 -11   7   4        7.75        1.48     10.52 o 
 -10   7   4       73.90       89.10      9.74 o 
  -9   7   4       86.37       76.80      9.08 o 
  -8   7   4      262.57      267.29     12.38 o 
  -7   7   4      174.20      183.65      9.42 o 
  -6   7   4      258.78      270.26      8.91 o 
  -5   7   4      969.21     1007.32     13.29 o 
  -4   7   4     1713.19     1614.30     21.06 o 
  -3   7   4      173.23      167.04      6.79 o 
  -2   7   4        1.27       17.99      8.18 o 
  -1   7   4        0.07        1.33      6.10 o 
   0   7   4      223.72      300.47      8.50 o 
   1   7   4      559.23      602.09     16.03 o 
   2   7   4      998.52      991.64     22.26 o 
   3   7   4     1152.90     1279.10     18.85 o 
   4   7   4       15.65       22.25      5.44 o 
   5   7   4        0.71        8.12      6.05 o 
   6   7   4       73.39       76.04      7.74 o 
   7   7   4        6.35        5.50     17.45 o 
   8   7   4       10.30       -7.31     22.05 o 
   9   7   4       56.15       71.72     18.72 o 
  10   7   4      149.63      160.95     20.97 o 
  11   7   4        6.13        3.84     27.19 o 
  12   7   4        1.30       23.37     34.18 o 
 -14   8   4        8.08       10.53     24.38 o 
 -13   8   4       37.18       26.42     14.51 o 
 -12   8   4        1.00        1.41     14.06 o 
 -11   8   4       37.46       23.58     10.41 o 
 -10   8   4      265.04      267.76     10.64 o 
  -9   8   4        0.35       -9.70     11.83 o 
  -8   8   4      816.84      839.46     15.09 o 
  -7   8   4      265.37      276.89     16.68 o 
  -6   8   4      346.99      339.11     10.57 o 
  -5   8   4     1381.07     1332.48     13.70 o 
  -4   8   4        0.02       -1.60      6.74 o 
  -3   8   4       27.58       31.47      6.19 o 
  -2   8   4       13.09       29.88      7.55 o 
  -1   8   4        0.98        8.02      6.52 o 
   0   8   4      497.32      500.31      8.85 o 
   1   8   4      117.81      108.39      9.50 o 
   2   8   4       21.43       25.26      9.73 o 
   3   8   4        0.32       -0.78     12.35 o 
   4   8   4       55.49       64.13      7.20 o 
   5   8   4      335.93      315.05      7.88 o 
   6   8   4       55.15       74.81      7.83 o 
   7   8   4       30.58       24.29      8.31 o 
   8   8   4        0.32        7.70      9.21 o 
   9   8   4       12.82       27.17     18.51 o 
  10   8   4       33.52       34.62     21.52 o 
  11   8   4        6.80       17.49     21.62 o 
  12   8   4       38.95       52.15     27.90 o 
 -14   9   4       34.26       40.58     22.96 o 
 -13   9   4        1.52       10.58     21.11 o 
 -12   9   4       38.45       31.64     13.93 o 
 -11   9   4       17.76       -0.59     12.35 o 
 -10   9   4       16.75       24.08     12.39 o 
  -9   9   4       93.58       99.70     12.81 o 
  -8   9   4      189.65      189.40     12.89 o 
  -7   9   4      375.72      339.75     13.35 o 
  -6   9   4        5.37        6.81      8.39 o 
  -5   9   4      161.62      167.93      9.95 o 
  -4   9   4      132.64      149.45      8.54 o 
  -3   9   4      719.95      712.07     10.65 o 
  -2   9   4        3.10       12.26      8.18 o 
  -1   9   4      533.20      529.68      8.76 o 
   0   9   4       71.04       72.24      7.14 o 
   1   9   4      105.44       98.23     10.89 o 
   2   9   4       15.18       11.64     12.98 o 
   3   9   4        3.27       10.00     11.30 o 
   4   9   4        6.96       32.30     13.74 o 
   5   9   4       61.08       62.33      8.86 o 
   6   9   4       72.12       79.81     11.70 o 
   7   9   4       10.95       13.70     10.66 o 
   8   9   4       81.74       68.30     12.13 o 
   9   9   4       17.71       36.89     19.66 o 
  10   9   4      145.81      125.95     21.89 o 
  11   9   4        1.29        9.80     22.19 o 
 -13  10   4       13.37       13.65     18.34 o 
 -12  10   4        3.60        7.93     16.86 o 
 -11  10   4        0.17        9.72     16.71 o 
 -10  10   4        8.40       16.07     13.48 o 
  -9  10   4        0.01       -7.97     12.13 o 
  -8  10   4        8.95        1.92     12.00 o 
  -7  10   4       34.24       36.44      9.88 o 
  -6  10   4      159.88      165.26     12.50 o 
  -5  10   4       73.77       63.99     12.81 o 
  -4  10   4      760.64      781.69     12.11 o 
  -3  10   4      299.33      327.32     14.29 o 
  -2  10   4      350.06      332.64     17.42 o 
  -1  10   4      219.31      178.16      8.00 o 
   0  10   4       88.49       75.60      7.61 o 
   1  10   4      199.81      185.99     13.00 o 
   2  10   4        6.43       -2.18     12.74 o 
   3  10   4        5.92       -1.09     12.98 o 
   4  10   4        8.02       -4.29     13.13 o 
   5  10   4       57.21       92.16     12.64 o 
   6  10   4        0.02        8.29     10.14 o 
   7  10   4        3.12        4.40     11.91 o 
   8  10   4       35.32       29.07     19.43 o 
   9  10   4        0.00       11.13     21.50 o 
  10  10   4       62.38       57.93     21.01 o 
 -12  11   4       31.52       37.76     17.45 o 
 -11  11   4        3.91        6.09     16.43 o 
 -10  11   4        0.02        7.79     18.69 o 
  -9  11   4        0.19       -3.83     13.58 o 
  -8  11   4       10.84       16.11     12.05 o 
  -7  11   4        0.00        6.60     10.07 o 
  -6  11   4       11.08       21.82     10.59 o 
  -5  11   4        0.80       13.30      9.31 o 
  -4  11   4        5.05       33.79     11.05 o 
  -3  11   4       78.17       81.03      9.81 o 
  -2  11   4        8.03        6.97      8.99 o 
  -1  11   4       78.65       69.92      9.08 o 
   0  11   4      169.98      145.89     12.02 o 
   1  11   4       52.69       67.80     14.12 o 
   2  11   4       12.11       12.25     11.45 o 
   3  11   4        6.86        8.89     13.37 o 
   4  11   4        3.46        5.77     16.78 o 
   5  11   4        0.70       25.04     18.03 o 
   6  11   4       38.84       29.94     16.64 o 
   7  11   4      135.51      114.22     20.54 o 
   8  11   4        4.75        8.13     20.97 o 
   9  11   4        0.76      -19.44     27.56 o 
 -10  12   4        3.07       13.10     21.11 o 
  -9  12   4        0.00        4.16     25.23 o 
  -8  12   4        7.17       -2.40     18.29 o 
  -7  12   4       15.05       23.57     12.61 o 
  -6  12   4       15.19       22.64     13.15 o 
  -5  12   4        6.82        9.30     13.68 o 
  -4  12   4        8.75       19.02     10.20 o 
  -3  12   4       16.14       33.17      9.43 o 
  -2  12   4       77.63       84.87      8.72 o 
  -1  12   4      147.03      169.38      9.58 o 
   0  12   4      136.80      132.09      9.56 o 
   1  12   4       39.52       37.24     14.39 o 
   2  12   4       28.46       37.77     14.94 o 
   3  12   4      117.07       74.07     17.53 o 
   4  12   4        0.08        2.95     16.72 o 
   5  12   4        0.34       13.37     18.21 o 
   6  12   4        5.86        8.67     19.49 o 
   7  12   4       44.63       45.64     19.97 o 
   8  12   4       31.40       32.60     21.92 o 
  -9  13   4        2.43        1.78     21.00 o 
  -8  13   4        2.32        2.22     20.56 o 
  -7  13   4       28.99       24.71     19.27 o 
  -6  13   4       27.39       42.31     13.44 o 
  -5  13   4        3.88       33.97     16.00 o 
  -4  13   4        4.28       18.27     14.38 o 
  -3  13   4        3.96       -0.12     11.47 o 
  -2  13   4        0.00        4.29     11.06 o 
  -1  13   4       39.51       37.41     12.24 o 
   0  13   4      181.08      225.18     21.03 o 
   1  13   4       26.15       42.17     21.20 o 
   2  13   4        0.67       -1.75     19.20 o 
   3  13   4       28.68       26.16     15.65 o 
   4  13   4       11.35       -3.31     15.92 o 
   5  13   4       25.89       17.68     18.14 o 
   6  13   4        0.29        1.53     18.67 o 
  -6  14   4       17.76       32.56     27.68 o 
  -5  14   4       19.01      108.77     39.74 o 
  -4  14   4       18.36       40.52     20.08 o 
  -3  14   4       24.24       33.89     12.51 o 
  -2  14   4       53.38       61.44     14.77 o 
  -1  14   4       37.18       25.17     15.54 o 
   0  14   4       35.39       23.20     18.61 o 
   1  14   4        2.63       14.15     22.09 o 
   2  14   4       12.71       20.93     20.39 o 
   3  14   4       19.93       31.76     21.21 o 
   4  14   4       23.38       28.33     17.09 o 
 -17   1   5       14.50       15.88     28.72 o 
 -16   1   5        9.83       -0.97     26.73 o 
 -15   1   5       60.85       45.06     24.08 o 
 -14   1   5      782.80      751.91     30.39 o 
 -13   1   5       19.33       25.77     17.02 o 
 -12   1   5       48.17       51.01     14.68 o 
 -11   1   5      196.47      193.17     12.40 o 
 -10   1   5       12.22        6.97      9.00 o 
  -9   1   5      641.60      620.41     11.19 o 
  -8   1   5      268.56      309.01      9.26 o 
  -7   1   5      423.36      453.17      8.77 o 
  -6   1   5        0.77       -1.06      7.74 o 
  -5   1   5      506.68      485.38      8.04 o 
  -4   1   5      266.14      252.52      5.28 o 
  -3   1   5     2876.21     2727.58      8.65 o 
  -2   1   5     1200.04     1069.47      5.42 o 
  -1   1   5       41.79       23.53      3.94 o 
   0   1   5       58.08       54.51      6.76 o 
   1   1   5     1693.94     1598.33      9.36 o 
   2   1   5      101.46      124.21      5.83 o 
   3   1   5     1575.29     1524.54     11.03 o 
   4   1   5      391.86      350.55      8.53 o 
   5   1   5     3669.36     3579.29     35.87 o 
   6   1   5     1901.09     1925.68     19.02 o 
   7   1   5       37.81       50.62     10.98 o 
   8   1   5      539.66      483.32     13.40 o 
   9   1   5      264.07      259.47     13.22 o 
  10   1   5        2.32       24.14     15.41 o 
  11   1   5        0.01        3.11     19.77 o 
  12   1   5       71.51       70.95     19.67 o 
  13   1   5        1.89       18.57     20.93 o 
 -17   2   5        2.83       20.23     25.25 o 
 -16   2   5        9.61        6.49     32.56 o 
 -15   2   5       81.24       87.14     29.08 o 
 -14   2   5       30.31       19.98     17.94 o 
 -13   2   5     1191.35     1188.08     27.71 o 
 -12   2   5       54.58       57.62     15.79 o 
 -11   2   5       11.36       14.65     13.02 o 
 -10   2   5      402.57      424.06     12.70 o 
  -9   2   5      200.63      216.94     10.19 o 
  -8   2   5      164.79      159.39      9.19 o 
  -7   2   5       25.70       21.17      6.89 o 
  -6   2   5       13.26       30.42      6.02 o 
  -5   2   5      725.15      826.31      7.28 o 
  -4   2   5        0.21       16.48      4.78 o 
  -3   2   5     3557.22     3367.82     15.52 o 
  -2   2   5     1068.75     1039.00      5.68 o 
  -1   2   5      659.91      717.41      5.30 o 
   0   2   5      377.57      327.54      3.95 o 
   1   2   5      441.65      387.92      5.57 o 
   2   2   5      108.15      115.87      6.14 o 
   3   2   5     3993.03     4009.14     23.69 o 
   4   2   5      516.88      582.57     17.51 o 
   5   2   5      164.90      164.78     10.27 o 
   6   2   5      469.64      440.73     12.55 o 
   7   2   5      107.50      123.13     13.68 o 
   8   2   5      197.93      211.76     13.15 o 
   9   2   5        0.92        5.70     11.96 o 
  10   2   5       37.93       28.13     18.27 o 
  11   2   5       24.83        3.61     20.38 o 
  12   2   5       18.06       25.94     23.70 o 
  13   2   5       10.43       23.60     22.73 o 
 -16   3   5       16.87       27.03     25.21 o 
 -15   3   5       37.44       41.56     22.68 o 
 -14   3   5      895.56      909.53     29.49 o 
 -13   3   5      129.78      143.10     17.07 o 
 -12   3   5       39.74       36.74     15.03 o 
 -11   3   5        3.33        2.83     13.38 o 
 -10   3   5      161.38      147.57     15.33 o 
  -9   3   5        2.65        4.61      8.82 o 
  -8   3   5     1023.12     1023.09     21.37 o 
  -7   3   5      327.57      413.74      7.95 o 
  -6   3   5        1.82        9.80      3.87 o 
  -5   3   5      510.53      441.83      8.06 o 
  -4   3   5     2141.52     2352.73     15.21 o 
  -3   3   5      112.44      104.53      6.12 o 
  -2   3   5        5.67       11.08      4.50 o 
  -1   3   5      251.66      207.20      4.29 o 
   0   3   5      878.64      909.43      7.82 o 
   1   3   5     1263.73     1321.69      7.23 o 
   2   3   5      932.79      966.74     11.40 o 
   3   3   5      258.06      246.33      8.98 o 
   4   3   5      950.79     1001.63     14.64 o 
   5   3   5       37.43       38.29      8.95 o 
   6   3   5        7.07       10.85     11.41 o 
   7   3   5        0.48        5.78     13.66 o 
   8   3   5       12.73       24.50     15.40 o 
   9   3   5      216.54      212.54     17.35 o 
  10   3   5       34.09       51.01     22.58 o 
  11   3   5        6.17       27.61     21.67 o 
  12   3   5       14.28       31.23     24.80 o 
  13   3   5        3.30       14.82     30.42 o 
 -16   4   5       18.50        2.42     24.95 o 
 -15   4   5       38.26       41.64     23.88 o 
 -14   4   5      165.02      151.62     26.18 o 
 -13   4   5        3.97        3.26     15.76 o 
 -12   4   5      226.71      278.34     15.85 o 
 -11   4   5      143.17      159.92     14.40 o 
 -10   4   5       54.88       67.52     11.89 o 
  -9   4   5       33.63       37.41      8.72 o 
  -8   4   5      192.83      210.04      7.67 o 
  -7   4   5      897.25     1012.45     16.40 o 
  -6   4   5      806.64      826.88     12.80 o 
  -5   4   5       17.99        7.54      7.00 o 
  -4   4   5     2900.84     3068.04     20.23 o 
  -3   4   5     1393.61     1485.82     14.15 o 
  -2   4   5      819.78      787.38     10.03 o 
  -1   4   5       76.31       71.52      3.33 o 
   0   4   5      136.09      128.69      6.80 o 
   1   4   5      785.97      835.81     10.41 o 
   2   4   5       25.15       21.15      8.57 o 
   3   4   5       75.04      101.43     10.40 o 
   4   4   5        1.28       26.28     10.71 o 
   5   4   5      130.89      141.99      9.09 o 
   6   4   5       20.97       28.65     11.29 o 
   7   4   5      174.33      175.58     13.74 o 
   8   4   5        5.17        4.74     15.77 o 
   9   4   5        0.02       -6.20     23.70 o 
  10   4   5        7.18       17.65     26.58 o 
  11   4   5       39.04       37.44     24.31 o 
  12   4   5        2.98       12.37     23.59 o 
  13   4   5        5.33       25.06     24.14 o 
 -16   5   5        5.60        2.63     23.38 o 
 -15   5   5       13.86       25.52     29.84 o 
 -14   5   5      250.81      255.90     24.65 o 
 -13   5   5       27.40       27.92     15.54 o 
 -12   5   5        5.56       16.92     13.72 o 
 -11   5   5        1.66       -2.32     12.75 o 
 -10   5   5       26.85       25.11     10.37 o 
  -9   5   5       37.77       29.80     10.16 o 
  -8   5   5      350.26      335.80      7.44 o 
  -7   5   5      395.25      415.12      9.47 o 
  -6   5   5      178.17      208.65      9.90 o 
  -5   5   5      862.58      901.12     14.72 o 
  -4   5   5      427.87      461.94      6.04 o 
  -3   5   5      123.97      171.60     15.73 o 
  -2   5   5        8.27       -1.88      7.21 o 
  -1   5   5      596.56      561.37     12.81 o 
   0   5   5      312.70      302.60      6.37 o 
   1   5   5      180.95      185.72      7.38 o 
   2   5   5      602.42      576.32     11.92 o 
   3   5   5      106.71      117.78      9.16 o 
   4   5   5      266.11      283.47     10.64 o 
   5   5   5        9.40        1.37     11.38 o 
   6   5   5        0.02       -2.42     13.87 o 
   7   5   5      100.26       84.76     15.20 o 
   8   5   5       22.25       40.38     17.78 o 
   9   5   5       25.92       14.96     28.05 o 
  10   5   5       21.23       21.85     27.21 o 
  11   5   5       19.95       24.02     24.55 o 
  12   5   5       37.90       25.40     20.87 o 
  13   5   5       29.11       44.31     23.48 o 
 -15   6   5        3.26        1.24     25.95 o 
 -14   6   5       19.94       27.58     23.15 o 
 -13   6   5       30.25       24.56     21.89 o 
 -12   6   5      158.47      168.75     13.13 o 
 -11   6   5      283.52      276.57     12.92 o 
 -10   6   5      346.23      326.62     15.66 o 
  -9   6   5      576.10      621.88     11.77 o 
  -8   6   5       82.18      100.66     11.33 o 
  -7   6   5       39.76       67.30      8.77 o 
  -6   6   5      210.97      216.85      8.37 o 
  -5   6   5      316.54      339.38     12.90 o 
  -4   6   5      492.73      435.44     11.31 o 
  -3   6   5     1505.16     1386.71     16.45 o 
  -2   6   5        1.34        4.53      4.82 o 
  -1   6   5      427.87      404.22      7.06 o 
   0   6   5        7.61       14.07      6.06 o 
   1   6   5       67.07       64.26      6.89 o 
   2   6   5      401.86      463.79     10.40 o 
   3   6   5       41.88       25.98      8.35 o 
   4   6   5       14.01        8.39      3.43 o 
   5   6   5       34.35       52.46     11.03 o 
   6   6   5       71.58       82.64     13.41 o 
   7   6   5      381.62      362.01     19.86 o 
   8   6   5      342.88      351.97     19.47 o 
   9   6   5        9.62        2.50     16.77 o 
  10   6   5       72.29       76.32     26.15 o 
  11   6   5       71.58       85.44     42.20 o 
  12   6   5        4.07       -8.10     26.93 o 
 -15   7   5       12.38       -8.04     20.98 o 
 -14   7   5        0.04       13.58     20.39 o 
 -13   7   5       26.85       21.78     18.47 o 
 -12   7   5        0.51       -7.77     21.31 o 
 -11   7   5      250.07      237.98     13.44 o 
 -10   7   5        0.49       -4.14      7.94 o 
  -9   7   5       98.14       92.05      9.64 o 
  -8   7   5      389.41      393.84     10.29 o 
  -7   7   5      428.83      455.21      8.17 o 
  -6   7   5      225.74      235.23      6.42 o 
  -5   7   5      354.20      364.81      9.53 o 
  -4   7   5       44.17       41.40      4.82 o 
  -3   7   5       20.50       15.05      6.47 o 
  -2   7   5      109.37      103.81     11.61 o 
  -1   7   5       23.95       19.26      3.31 o 
   0   7   5       32.01       26.08      6.80 o 
   1   7   5      123.12      121.19      8.11 o 
   2   7   5       94.66       92.19      9.57 o 
   3   7   5        1.30        2.88     10.00 o 
   4   7   5     1097.57     1193.10     17.62 o 
   5   7   5      937.53      952.51     12.10 o 
   6   7   5       98.21      100.16      7.04 o 
   7   7   5       80.20       75.67     16.66 o 
   8   7   5        0.02        1.07     17.57 o 
   9   7   5      117.59      103.51     21.33 o 
  10   7   5        0.09       13.61     20.35 o 
  11   7   5       72.85       79.70     26.88 o 
  12   7   5        9.17       29.99     25.55 o 
 -14   8   5       34.10       17.93     19.56 o 
 -13   8   5       14.32       21.74     18.54 o 
 -12   8   5       64.37       49.11     18.57 o 
 -11   8   5      323.08      293.69     12.70 o 
 -10   8   5      114.91      135.95     10.52 o 
  -9   8   5      548.98      587.71     13.85 o 
  -8   8   5        0.01        2.14      8.50 o 
  -7   8   5       61.86       49.37      8.28 o 
  -6   8   5      905.97      914.58     19.34 o 
  -5   8   5      929.86      909.62     12.87 o 
  -4   8   5      473.35      436.89      8.21 o 
  -3   8   5       18.23       26.99      6.71 o 
  -2   8   5      171.31      189.95      7.51 o 
  -1   8   5       68.64       58.35      5.18 o 
   0   8   5        0.21        3.81      7.57 o 
   1   8   5      113.24      103.79      9.90 o 
   2   8   5      143.49      136.63     10.40 o 
   3   8   5       41.75       22.94     12.14 o 
   4   8   5       22.94       -0.37     12.87 o 
   5   8   5        0.21       -1.33      5.64 o 
   6   8   5        3.12        6.55      5.92 o 
   7   8   5      282.09      303.09      9.18 o 
   8   8   5       37.50       45.52     11.36 o 
   9   8   5       16.63       21.99     20.19 o 
  10   8   5        6.48        7.84     20.23 o 
  11   8   5        6.36       28.43     28.97 o 
 -13   9   5        9.11        5.13     18.71 o 
 -12   9   5       30.52       58.95     16.87 o 
 -11   9   5       40.01       29.91     15.33 o 
 -10   9   5        0.01       -1.68     11.16 o 
  -9   9   5       71.50       63.71      9.53 o 
  -8   9   5       11.82       35.75      9.91 o 
  -7   9   5      276.75      240.98     15.48 o 
  -6   9   5      383.61      400.29     11.15 o 
  -5   9   5      450.54      459.15     11.07 o 
  -4   9   5     2062.07     1999.10     19.67 o 
  -3   9   5      270.90      273.20      9.37 o 
  -2   9   5     1432.10     1423.61     12.87 o 
  -1   9   5     1494.12     1446.79     10.13 o 
   0   9   5      126.43      170.89     16.69 o 
   1   9   5        1.97        4.37      9.53 o 
   2   9   5       27.32       28.11     12.59 o 
   3   9   5        0.09        4.01     12.61 o 
   4   9   5      307.92      332.45     19.82 o 
   5   9   5      107.53      123.20     14.33 o 
   6   9   5       71.37       85.65      8.07 o 
   7   9   5        4.10        3.87      9.30 o 
   8   9   5       23.53       37.19     19.49 o 
   9   9   5        0.02       16.71     35.31 o 
  10   9   5       93.87       93.66     21.87 o 
 -13  10   5        1.01        6.90     18.64 o 
 -12  10   5       17.07       17.53     17.67 o 
 -11  10   5        2.73        9.12     18.39 o 
 -10  10   5       44.41       39.58     16.17 o 
  -9  10   5      137.09      145.43     11.82 o 
  -8  10   5        0.40       -0.75     11.27 o 
  -7  10   5      405.45      378.98     12.54 o 
  -6  10   5      300.87      346.21     10.46 o 
  -5  10   5      842.70      858.65     12.78 o 
  -4  10   5        8.56        4.91      9.25 o 
  -3  10   5      171.27      147.66     16.22 o 
  -2  10   5      354.13      290.55     19.92 o 
  -1  10   5        0.30        8.16      6.13 o 
   0  10   5       49.67       30.15     12.88 o 
   1  10   5      125.94      124.89     12.01 o 
   2  10   5      243.92      258.06     14.33 o 
   3  10   5       81.97       94.06     13.16 o 
   4  10   5        6.64        3.43     13.10 o 
   5  10   5        4.20        1.09     17.00 o 
   6  10   5        0.03        7.24     17.65 o 
   7  10   5       48.10       54.35     18.34 o 
   8  10   5      136.64      189.31     21.19 o 
   9  10   5       47.53       52.27     22.62 o 
 -11  11   5       18.53       36.28     17.57 o 
 -10  11   5        1.13        3.24     16.18 o 
  -9  11   5        7.55       13.33     18.58 o 
  -8  11   5       94.32       92.61     19.74 o 
  -7  11   5      159.07      168.11     12.50 o 
  -6  11   5       66.38       73.06     11.36 o 
  -5  11   5      145.16      146.72     10.97 o 
  -4  11   5        5.36       15.79      7.66 o 
  -3  11   5      136.97      144.90      9.25 o 
  -2  11   5       10.94        9.70      7.43 o 
  -1  11   5      529.02      488.60      9.75 o 
   0  11   5      232.77      240.80     23.64 o 
   1  11   5       58.70       62.87     15.85 o 
   2  11   5      108.02       90.10     12.22 o 
   3  11   5       33.83       23.13     13.45 o 
   4  11   5       44.78       27.67     16.63 o 
   5  11   5       74.72       71.37     17.29 o 
   6  11   5       65.93       64.12     20.73 o 
   7  11   5       14.39        7.40     18.51 o 
   8  11   5      147.71      124.43     20.57 o 
 -10  12   5       22.60       20.32     21.48 o 
  -9  12   5        3.97       16.06     19.60 o 
  -8  12   5        6.42       16.43     25.61 o 
  -7  12   5       13.63       24.19     22.13 o 
  -6  12   5        3.75        7.43     12.23 o 
  -5  12   5       17.34       40.86     13.93 o 
  -4  12   5       26.00       35.83     10.54 o 
  -3  12   5       13.65       10.52     12.21 o 
  -2  12   5      118.34      102.86     10.38 o 
  -1  12   5        4.43        6.67      9.94 o 
   0  12   5      181.70      176.79     18.76 o 
   1  12   5       76.73       76.21     18.81 o 
   2  12   5       42.79       36.44     14.20 o 
   3  12   5       10.23        7.01     14.75 o 
   4  12   5       22.50       27.96     16.66 o 
   5  12   5        0.73        4.86     17.67 o 
   6  12   5        1.24        6.52     19.49 o 
   7  12   5        3.47       -8.55     21.27 o 
  -8  13   5       16.16       21.97     23.48 o 
  -7  13   5        0.31       19.57     19.94 o 
  -6  13   5        6.87       28.10     38.77 o 
  -5  13   5        8.67       16.86     20.27 o 
  -4  13   5       14.40       17.97     11.68 o 
  -3  13   5       79.94       66.43     11.32 o 
  -2  13   5       82.41       83.98     14.17 o 
  -1  13   5        2.98        2.43     18.15 o 
   0  13   5       14.13       17.95     16.66 o 
   1  13   5       36.34       25.59     18.86 o 
   2  13   5       13.13        3.34     21.76 o 
   3  13   5      223.67      230.34     17.16 o 
   4  13   5       56.25       45.53     17.42 o 
   5  13   5        2.58       12.20     20.00 o 
  -6  14   5        9.00       47.73     29.01 o 
  -5  14   5       37.82       97.94     35.92 o 
  -4  14   5       34.38       50.21     27.52 o 
  -3  14   5        0.40        6.15     18.96 o 
  -2  14   5        0.36       -7.84     16.61 o 
  -1  14   5        5.76       11.38     15.01 o 
   0  14   5       27.48       43.10     17.96 o 
   1  14   5        0.61        4.66     16.58 o 
   2  14   5        3.92        2.82     20.53 o 
   3  14   5       11.17       -0.43     21.71 o 
 -17   0   6       41.82       73.86     39.50 o 
 -16   0   6      137.93      131.51     38.76 o 
 -15   0   6       43.77       32.26     31.24 o 
 -14   0   6      278.93      284.24     32.52 o 
 -13   0   6      443.48      480.53     24.99 o 
 -12   0   6     2193.42     2158.81     48.54 o 
 -11   0   6       57.61       47.03     15.24 o 
 -10   0   6     1651.83     1734.91     31.43 o 
  -9   0   6      967.85      976.63     17.08 o 
  -8   0   6        6.65       13.02     13.41 o 
  -7   0   6      377.55      391.06     14.42 o 
  -6   0   6     2040.66     1904.90     37.56 o 
  -5   0   6     2377.31     2231.82     20.39 o 
  -4   0   6       57.85       58.02      6.29 o 
  -3   0   6     1026.49      962.85     10.40 o 
  -2   0   6     4005.02     3975.09     20.75 o 
  -1   0   6       28.91       33.33      6.98 o 
   0   0   6        0.22        9.42      7.09 o 
   1   0   6     3934.27     3606.20     51.18 o 
   2   0   6      765.86      823.26     24.11 o 
   3   0   6     1180.20     1096.21     23.98 o 
   4   0   6      668.99      589.05     12.66 o 
   5   0   6      688.19      699.34     18.99 o 
   6   0   6      109.21      133.02     13.08 o 
   7   0   6      291.56      282.55     15.65 o 
   8   0   6      103.81       98.17     16.89 o 
   9   0   6      255.35      216.96     19.06 o 
  10   0   6       11.41       21.03     26.35 o 
  11   0   6      174.20      165.92     32.16 o 
  12   0   6      127.69      191.20     31.54 o 
  13   0   6        5.31        3.16     28.62 o 
 -17   1   6       21.31       14.40     26.51 o 
 -16   1   6      113.46      148.29     28.03 o 
 -15   1   6      241.42      259.27     26.04 o 
 -14   1   6       25.24       18.16     18.26 o 
 -13   1   6       33.93       41.64     16.46 o 
 -12   1   6       82.07       73.17     14.41 o 
 -11   1   6       16.68       16.27     10.76 o 
 -10   1   6        2.67        3.71      9.75 o 
  -9   1   6      108.75      115.57      9.22 o 
  -8   1   6       16.41       46.36      8.00 o 
  -7   1   6       77.57       85.73      8.10 o 
  -6   1   6        3.81        4.77      7.00 o 
  -5   1   6      888.46      753.58      7.02 o 
  -4   1   6     2573.62     2241.21      9.65 o 
  -3   1   6      755.03      671.42      6.02 o 
  -2   1   6      186.67      169.71      3.93 o 
  -1   1   6      568.39      629.36      6.35 o 
   0   1   6       35.23       48.86      5.75 o 
   1   1   6     2280.69     2348.92     14.09 o 
   2   1   6       52.52       59.37      4.49 o 
   3   1   6     3103.26     2929.73     24.06 o 
   4   1   6       56.72       84.36     12.47 o 
   5   1   6     1296.59     1321.16     27.35 o 
   6   1   6     1402.83     1275.44     27.29 o 
   7   1   6      962.99      891.65     15.18 o 
   8   1   6      389.98      372.33     13.00 o 
   9   1   6        1.73        3.73     12.46 o 
  10   1   6        1.19        0.24     15.01 o 
  11   1   6       58.45       40.19     20.60 o 
  12   1   6        1.35       -0.96     20.40 o 
  13   1   6      111.47      111.45     21.93 o 
 -17   2   6       33.10       35.38     28.83 o 
 -16   2   6       98.97       96.54     26.08 o 
 -15   2   6       34.75       27.47     23.81 o 
 -14   2   6       27.54       21.94     17.64 o 
 -13   2   6        0.27       11.74     16.22 o 
 -12   2   6      722.07      728.43     19.27 o 
 -11   2   6     1420.20     1417.81     34.51 o 
 -10   2   6      270.12      284.02     12.31 o 
  -9   2   6      766.80      802.31     13.61 o 
  -8   2   6      509.92      493.35     12.86 o 
  -7   2   6      128.98      153.50      6.98 o 
  -6   2   6      923.37      900.25      7.67 o 
  -5   2   6     1639.33     1680.80     14.47 o 
  -4   2   6     2281.42     2358.58     13.25 o 
  -3   2   6     3786.24     3805.82     13.05 o 
  -2   2   6     1863.85     1971.59      6.83 o 
  -1   2   6      477.35      468.40      6.65 o 
   0   2   6      174.43      188.05      4.59 o 
   1   2   6      120.25      117.82      5.36 o 
   2   2   6        5.05        3.70      6.09 o 
   3   2   6     2826.09     2758.11     23.29 o 
   4   2   6      237.99      282.19     10.96 o 
   5   2   6       19.07       22.14      8.05 o 
   6   2   6       83.51       86.74     10.30 o 
   7   2   6      854.69      794.46     14.62 o 
   8   2   6      162.49      162.24     13.15 o 
   9   2   6       44.94       40.51     12.61 o 
  10   2   6        0.72       22.36     22.01 o 
  11   2   6      154.72      166.24     22.61 o 
  12   2   6       28.89       39.51     22.49 o 
  13   2   6       19.00       26.19     24.82 o 
 -16   3   6       13.60        9.66     23.61 o 
 -15   3   6      110.38       90.65     24.83 o 
 -14   3   6      120.56      121.89     16.95 o 
 -13   3   6        6.83        7.65     14.97 o 
 -12   3   6       44.57       47.39     13.87 o 
 -11   3   6        3.67        3.21     13.22 o 
 -10   3   6      202.52      243.98     12.31 o 
  -9   3   6      381.29      393.10     12.60 o 
  -8   3   6      393.45      416.12     10.05 o 
  -7   3   6       80.89       92.68      4.87 o 
  -6   3   6      534.41      572.60     10.01 o 
  -5   3   6     1402.47     1702.61     16.75 o 
  -4   3   6       52.67       33.22      7.27 o 
  -3   3   6     1109.21     1073.62      8.93 o 
  -2   3   6     2537.64     2759.43     14.76 o 
  -1   3   6     1595.50     1568.53     11.47 o 
   0   3   6        7.00        2.47      4.67 o 
   1   3   6     1523.13     1623.49      8.00 o 
   2   3   6      607.95      592.18      7.29 o 
   3   3   6        3.87       26.03      7.64 o 
   4   3   6       86.06       95.74     12.87 o 
   5   3   6      547.94      548.80     19.70 o 
   6   3   6       10.79        5.75     12.70 o 
   7   3   6      382.71      367.27     16.09 o 
   8   3   6      147.49      166.04     16.42 o 
   9   3   6       74.66       65.15     15.03 o 
  10   3   6        2.96       15.38     22.94 o 
  11   3   6       10.81       15.25     23.24 o 
  12   3   6        6.49       20.49     28.33 o 
 -16   4   6        0.81       12.90     24.30 o 
 -15   4   6       14.23       10.94     25.77 o 
 -14   4   6       23.86       32.02     22.04 o 
 -13   4   6        0.01       -2.51     16.16 o 
 -12   4   6        1.13       11.77     13.28 o 
 -11   4   6      249.01      264.83     13.63 o 
 -10   4   6       85.33       87.90     10.74 o 
  -9   4   6        0.01        9.41      7.04 o 
  -8   4   6       77.57       77.68      5.02 o 
  -7   4   6     1156.88     1195.75     14.04 o 
  -6   4   6      224.29      225.96      8.53 o 
  -5   4   6      294.79      311.60      7.55 o 
  -4   4   6      954.43      949.65     11.82 o 
  -3   4   6      477.46      495.64      5.91 o 
  -2   4   6      252.29      288.52      5.31 o 
  -1   4   6        0.11       -1.15      4.30 o 
   0   4   6       19.74       24.01      5.46 o 
   1   4   6       10.58       15.34      7.20 o 
   2   4   6       68.93       64.83      4.45 o 
   3   4   6       35.76       32.91      6.09 o 
   4   4   6      129.83      135.97      9.56 o 
   5   4   6      432.00      413.99     12.34 o 
   6   4   6      937.25     1025.10     16.13 o 
   7   4   6      299.39      312.06     18.46 o 
   8   4   6        0.00       17.42     17.26 o 
   9   4   6      141.33      133.15     25.12 o 
  10   4   6       33.28       57.03     27.99 o 
  11   4   6        4.78       -0.15     24.23 o 
  12   4   6        0.78       14.08     23.98 o 
 -16   5   6        0.25       11.02     23.36 o 
 -15   5   6       66.98       68.27     26.05 o 
 -14   5   6      112.16       77.25     24.34 o 
 -13   5   6       73.27       50.24     22.10 o 
 -12   5   6       16.27       23.40     12.15 o 
 -11   5   6       81.22       54.37     10.27 o 
 -10   5   6     1183.14     1138.00     20.45 o 
  -9   5   6     1002.41      985.25     12.08 o 
  -8   5   6      122.12      124.79     11.03 o 
  -7   5   6       37.16       28.84      7.89 o 
  -6   5   6      230.15      255.87      8.62 o 
  -5   5   6      385.11      379.65      6.43 o 
  -4   5   6      424.64      406.72     10.43 o 
  -3   5   6       43.05       37.41      4.53 o 
  -2   5   6      860.98      781.54     17.08 o 
  -1   5   6       56.19       71.02      6.95 o 
   0   5   6      276.54      305.36      8.64 o 
   1   5   6      131.67      137.74      8.17 o 
   2   5   6      631.82      651.37     12.20 o 
   3   5   6        0.39        3.29      9.40 o 
   4   5   6      155.92      156.13      7.17 o 
   5   5   6       12.39       18.38     13.70 o 
   6   5   6       18.00       10.43     14.61 o 
   7   5   6       81.91       64.13     16.87 o 
   8   5   6        0.18      -19.37     23.23 o 
   9   5   6      124.35      129.53     22.93 o 
  10   5   6       36.91       16.37     28.59 o 
  11   5   6       47.59       54.83     25.81 o 
  12   5   6        1.02        0.87     23.68 o 
 -15   6   6        0.47       10.48     20.96 o 
 -14   6   6       93.26       51.28     19.63 o 
 -13   6   6       40.73       24.30     18.20 o 
 -12   6   6       12.38       11.28     10.89 o 
 -11   6   6      719.26      721.21     12.88 o 
 -10   6   6       32.87        8.76      7.13 o 
  -9   6   6       51.18       52.58     12.95 o 
  -8   6   6      149.56      128.78     11.09 o 
  -7   6   6      184.84      169.53      9.69 o 
  -6   6   6        9.48        6.98      7.05 o 
  -5   6   6       62.11       62.93      3.80 o 
  -4   6   6       26.35       22.31      8.93 o 
  -3   6   6      222.53      201.53      6.64 o 
  -2   6   6      117.79      129.12      7.37 o 
  -1   6   6       84.65       83.90      7.44 o 
   0   6   6       32.96       42.04      6.69 o 
   1   6   6        0.25       -0.89      8.18 o 
   2   6   6      890.18      893.51     28.47 o 
   3   6   6       82.39       98.16     11.63 o 
   4   6   6       27.57       50.15     12.23 o 
   5   6   6      280.98      303.76     17.38 o 
   6   6   6      124.40      140.41     16.78 o 
   7   6   6        3.27        8.44     17.68 o 
   8   6   6       21.06       24.39     19.02 o 
   9   6   6       10.80       -1.88     26.50 o 
  10   6   6       67.84       54.89     25.65 o 
  11   6   6        0.00       19.10     28.26 o 
 -15   7   6        0.00        1.66     20.42 o 
 -14   7   6       22.41       24.19     18.83 o 
 -13   7   6       26.87       22.31     18.22 o 
 -12   7   6      242.97      256.13     19.08 o 
 -11   7   6        3.04        0.38     16.41 o 
 -10   7   6      263.19      251.03     15.37 o 
  -9   7   6      528.73      524.60     22.02 o 
  -8   7   6      148.66      171.41     13.30 o 
  -7   7   6       17.14       31.93     10.28 o 
  -6   7   6        0.97       -2.72      6.35 o 
  -5   7   6      120.29      136.29      5.50 o 
  -4   7   6       83.90       91.57      2.69 o 
  -3   7   6       60.86       46.08      7.46 o 
  -2   7   6       38.74       40.36      6.28 o 
  -1   7   6       18.20       26.65      6.71 o 
   0   7   6      284.46      317.79     14.35 o 
   1   7   6        5.57        2.63      8.15 o 
   2   7   6       99.84      109.68      9.62 o 
   3   7   6       70.06       70.93     11.05 o 
   4   7   6        1.58       10.47     13.08 o 
   5   7   6       12.82       21.12     15.32 o 
   6   7   6      577.58      541.87     11.65 o 
   7   7   6       14.87        7.84     16.67 o 
   8   7   6       36.63       17.56     18.05 o 
   9   7   6       22.83       18.90     20.11 o 
  10   7   6       23.58       28.53     23.16 o 
  11   7   6       13.81       11.14     27.87 o 
 -14   8   6       11.42       -1.51     19.33 o 
 -13   8   6       43.64       37.70     18.05 o 
 -12   8   6       41.83       36.12     17.60 o 
 -11   8   6        4.59        3.01     14.54 o 
 -10   8   6       27.22       29.43     14.10 o 
  -9   8   6       38.86       44.89     13.23 o 
  -8   8   6       17.77       28.46     12.92 o 
  -7   8   6       64.26       76.60     11.74 o 
  -6   8   6       17.19       16.29      7.26 o 
  -5   8   6      163.97      152.87      3.71 o 
  -4   8   6      475.15      452.50      6.09 o 
  -3   8   6       47.60       63.34      6.20 o 
  -2   8   6       12.66       10.46      5.20 o 
  -1   8   6        0.04        5.33      8.32 o 
   0   8   6      162.74      184.49      8.51 o 
   1   8   6      163.77      167.20      9.87 o 
   2   8   6        3.52        8.15      9.50 o 
   3   8   6       49.88       40.20     12.55 o 
   4   8   6        1.57       -4.02     12.60 o 
   5   8   6       65.42       61.45     13.89 o 
   6   8   6        4.58        6.77      7.58 o 
   7   8   6       73.88       69.52      8.41 o 
   8   8   6       83.01       75.23     19.14 o 
   9   8   6       24.90       14.82     20.52 o 
  10   8   6       60.33       30.26     20.63 o 
 -13   9   6        2.57       -2.56     18.19 o 
 -12   9   6        4.88        4.36     17.64 o 
 -11   9   6        1.72       -3.45     14.98 o 
 -10   9   6        4.66       -1.63     14.41 o 
  -9   9   6      137.67      139.99     14.73 o 
  -8   9   6       53.03       17.13     12.34 o 
  -7   9   6      229.37      231.78     10.84 o 
  -6   9   6      287.23      278.57     13.23 o 
  -5   9   6      624.41      648.01     13.31 o 
  -4   9   6      816.27      759.01      8.51 o 
  -3   9   6       96.78       96.34      6.95 o 
  -2   9   6      102.41      102.09      5.38 o 
  -1   9   6       54.45       56.49      9.27 o 
   0   9   6      285.06      290.90     12.69 o 
   1   9   6       37.47       32.60      9.16 o 
   2   9   6       75.56       67.47     10.61 o 
   3   9   6      187.54      187.05     16.07 o 
   4   9   6        1.39        1.55     13.07 o 
   5   9   6        0.15       -5.71     13.86 o 
   6   9   6       31.48       34.87     17.73 o 
   7   9   6        4.70       21.16     20.80 o 
   8   9   6       22.58        4.35     20.18 o 
   9   9   6       38.05        9.87     20.54 o 
 -12  10   6       22.97       11.42     16.87 o 
 -11  10   6       22.06       13.64     15.53 o 
 -10  10   6        2.05       -7.60     16.81 o 
  -9  10   6        2.50        4.92     13.57 o 
  -8  10   6        1.82        0.12     12.45 o 
  -7  10   6       66.88       61.71      5.94 o 
  -6  10   6        7.54        9.69      6.36 o 
  -5  10   6       62.01       57.88      8.76 o 
  -4  10   6        6.31       15.37      7.85 o 
  -3  10   6      284.10      291.64     11.46 o 
  -2  10   6      236.43      233.61      6.77 o 
  -1  10   6      425.47      466.80     14.30 o 
   0  10   6       20.86       17.67     10.97 o 
   1  10   6      312.49      282.94     10.86 o 
   2  10   6       13.67       19.49     11.28 o 
   3  10   6        7.75        0.28     13.12 o 
   4  10   6       89.94      110.28     13.92 o 
   5  10   6      137.58      132.85     17.74 o 
   6  10   6        7.11       11.16     17.16 o 
   7  10   6        0.72        8.92     17.75 o 
   8  10   6        3.14       13.62     18.50 o 
 -11  11   6       17.70        7.89     20.67 o 
 -10  11   6        5.32       -0.19     22.07 o 
  -9  11   6       42.14       53.74     14.54 o 
  -8  11   6       18.90       16.87     21.04 o 
  -7  11   6       28.74       40.06     19.15 o 
  -6  11   6       10.12        6.23      9.13 o 
  -5  11   6        3.54       15.75      8.87 o 
  -4  11   6       17.27       14.01      9.35 o 
  -3  11   6      116.77      132.97      8.68 o 
  -2  11   6        3.21        0.28      5.98 o 
  -1  11   6       33.15       41.61     11.16 o 
   0  11   6        3.97        3.17     10.25 o 
   1  11   6       67.53       52.78     19.01 o 
   2  11   6        7.55        3.12     13.33 o 
   3  11   6       67.04       65.30     16.07 o 
   4  11   6        4.02       10.15     17.11 o 
   5  11   6       51.62       15.19     17.56 o 
   6  11   6        3.56        7.36     16.90 o 
   7  11   6        6.67       15.27     18.37 o 
 -10  12   6       15.48       20.74     22.43 o 
  -9  12   6        1.89      -15.95     21.64 o 
  -8  12   6        1.08       13.79     21.75 o 
  -7  12   6       48.36       47.79     19.53 o 
  -6  12   6       17.25       71.50     46.53 o 
  -5  12   6        0.03       27.93     20.33 o 
  -4  12   6        2.79       17.12     11.10 o 
  -3  12   6        6.86       10.26      9.72 o 
  -2  12   6        6.68        9.15     19.17 o 
  -1  12   6       59.13       77.54     19.88 o 
   0  12   6       62.01       79.08     17.89 o 
   1  12   6       16.20        8.09     18.62 o 
   2  12   6        8.44        1.62     14.69 o 
   3  12   6       10.63       15.63     14.68 o 
   4  12   6        1.61        3.40     16.99 o 
   5  12   6        8.20        5.00     18.48 o 
   6  12   6       35.81       26.79     19.98 o 
  -8  13   6        6.61       28.81     20.92 o 
  -7  13   6        4.00       21.52     27.74 o 
  -6  13   6        7.46       35.50     24.26 o 
  -5  13   6       31.55       36.88     21.01 o 
  -4  13   6       42.39       31.28     20.93 o 
  -3  13   6       43.88       75.62     24.69 o 
  -2  13   6       18.39       16.82     13.54 o 
  -1  13   6        1.33       10.19     17.06 o 
   0  13   6        3.82        7.05     17.34 o 
   1  13   6       35.87       27.48     17.69 o 
   2  13   6       59.00       64.23     20.97 o 
   3  13   6       33.83       52.89     15.75 o 
   4  13   6        3.73       11.99     15.62 o 
  -5  14   6       65.44       83.49     29.63 o 
  -4  14   6       22.28       19.82     20.44 o 
  -3  14   6        0.51       24.79     27.51 o 
  -2  14   6       28.84       33.20     21.20 o 
  -1  14   6       32.60       35.68     20.53 o 
   0  14   6       61.45       50.78     17.85 o 
   1  14   6        0.09        6.16     21.58 o 
 -16   1   7        5.50       10.31     24.33 o 
 -15   1   7       20.14        8.97     24.92 o 
 -14   1   7       65.70       60.95     22.40 o 
 -13   1   7       26.12       28.31     14.31 o 
 -12   1   7      687.18      678.54     16.48 o 
 -11   1   7      560.67      587.86     12.62 o 
 -10   1   7       21.51       27.81      9.52 o 
  -9   1   7      557.90      551.10     10.54 o 
  -8   1   7       20.16       18.32      8.69 o 
  -7   1   7       53.56       61.50      7.61 o 
  -6   1   7      504.74      497.98      6.82 o 
  -5   1   7     1415.92     1395.49      7.82 o 
  -4   1   7       81.11       72.34      4.66 o 
  -3   1   7       75.31       74.09      4.38 o 
  -2   1   7      576.63      586.94      4.94 o 
  -1   1   7      228.26      224.64      5.38 o 
   0   1   7       10.85       14.70      3.67 o 
   1   1   7      627.85      611.92      8.55 o 
   2   1   7      124.18      139.86      9.35 o 
   3   1   7      935.79      874.25     18.09 o 
   4   1   7      162.89      220.90     13.09 o 
   5   1   7       11.07       20.64      7.60 o 
   6   1   7      691.53      647.43     18.49 o 
   7   1   7        7.37        1.44     10.79 o 
   8   1   7      770.01      729.37     17.80 o 
   9   1   7      207.28      169.04     12.79 o 
  10   1   7        0.49        5.86     17.78 o 
  11   1   7       25.51        6.14     21.76 o 
  12   1   7        6.08       30.27     26.70 o 
 -16   2   7        0.01      -10.90     23.28 o 
 -15   2   7        9.70       -1.37     24.14 o 
 -14   2   7        6.30        2.96     21.00 o 
 -13   2   7      479.63      457.11     17.23 o 
 -12   2   7       28.94       21.80     13.10 o 
 -11   2   7       19.08       12.62     13.37 o 
 -10   2   7     1365.00     1405.88     15.32 o 
  -9   2   7      129.49      131.57      8.81 o 
  -8   2   7       58.99       52.77      7.29 o 
  -7   2   7      161.02      145.30      5.95 o 
  -6   2   7       67.90       58.60      4.76 o 
  -5   2   7      506.34      478.70      5.56 o 
  -4   2   7      743.48      729.86      6.06 o 
  -3   2   7      729.50      653.90      5.24 o 
  -2   2   7       88.17       70.24      4.42 o 
  -1   2   7      132.43      150.86      6.25 o 
   0   2   7       49.08       43.50      4.94 o 
   1   2   7     1415.30     1434.22     20.45 o 
   2   2   7      186.24      179.73      6.16 o 
   3   2   7        8.55       13.90      5.09 o 
   4   2   7       29.22       34.52      7.28 o 
   5   2   7        1.03       16.93      7.71 o 
   6   2   7      115.07       95.01     10.48 o 
   7   2   7      844.97      793.08     14.88 o 
   8   2   7       12.46       26.19     12.26 o 
   9   2   7      349.96      332.46     14.11 o 
  10   2   7      183.67      167.98     21.75 o 
  11   2   7       15.17       -2.75     21.81 o 
  12   2   7        2.28       -1.40     21.28 o 
 -16   3   7       37.00       43.80     26.40 o 
 -15   3   7       53.94       26.50     22.44 o 
 -14   3   7       10.23        5.42     20.30 o 
 -13   3   7       29.33       29.24     14.16 o 
 -12   3   7       14.87       17.72     13.30 o 
 -11   3   7       92.05       79.61     12.41 o 
 -10   3   7      545.48      526.22     12.97 o 
  -9   3   7       55.30       51.16      7.06 o 
  -8   3   7       54.53       47.46      3.93 o 
  -7   3   7      166.86      176.49      8.01 o 
  -6   3   7     1739.84     1761.50     16.33 o 
  -5   3   7     1596.64     1594.76     21.39 o 
  -4   3   7     2663.41     2699.38     33.32 o 
  -3   3   7      144.86      156.33      4.62 o 
  -2   3   7     1702.34     1809.23     14.13 o 
  -1   3   7      157.60      141.89      4.18 o 
   0   3   7      220.96      198.60      5.22 o 
   1   3   7       11.15       14.34      3.38 o 
   2   3   7        0.33        2.55      5.38 o 
   3   3   7      322.10      327.51      8.14 o 
   4   3   7        2.09       12.79      8.67 o 
   5   3   7      354.72      387.20     12.49 o 
   6   3   7      253.33      247.81     15.56 o 
   7   3   7        8.38       10.41     10.70 o 
   8   3   7       70.50       56.95     12.48 o 
   9   3   7        8.34      -12.62     16.10 o 
  10   3   7        7.98        9.09     21.89 o 
  11   3   7       30.86       35.45     25.47 o 
  12   3   7       20.85       36.09     26.44 o 
 -16   4   7       21.02       36.01     25.77 o 
 -15   4   7       20.04       20.77     21.67 o 
 -14   4   7       24.84       15.18     19.84 o 
 -13   4   7       56.32       59.06     20.69 o 
 -12   4   7       30.92       22.37     11.41 o 
 -11   4   7       26.76        7.08      9.22 o 
 -10   4   7       15.88        9.20      7.28 o 
  -9   4   7      211.56      234.61     16.46 o 
  -8   4   7      964.80     1042.49     13.50 o 
  -7   4   7      557.02      615.64     12.48 o 
  -6   4   7       67.90       73.49      5.60 o 
  -5   4   7      152.18      161.68      9.41 o 
  -4   4   7      920.06      978.72     11.60 o 
  -3   4   7      144.08      176.73      4.90 o 
  -2   4   7      540.53      470.97      5.91 o 
  -1   4   7     1465.53     1459.35     11.90 o 
   0   4   7       50.34       48.84      5.58 o 
   1   4   7      174.11      169.97      7.44 o 
   2   4   7       79.15       89.30      3.83 o 
   3   4   7        2.92        3.59      4.87 o 
   4   4   7      244.62      252.31     10.23 o 
   5   4   7       40.76       67.09      9.86 o 
   6   4   7       28.89       18.50     13.97 o 
   7   4   7       13.86       19.39     17.64 o 
   8   4   7       54.78       43.74     17.29 o 
   9   4   7      105.86      133.55     25.53 o 
  10   4   7        0.30        5.42     26.12 o 
  11   4   7       39.47       26.28     25.69 o 
 -16   5   7       48.77       45.60     26.11 o 
 -15   5   7        2.92       -9.55     21.33 o 
 -14   5   7        0.21       -6.82     16.07 o 
 -13   5   7      173.03      171.46     18.20 o 
 -12   5   7       85.00       71.08      9.66 o 
 -11   5   7       50.02       36.05      7.16 o 
 -10   5   7      122.36      127.54     15.42 o 
  -9   5   7       86.17      120.26     13.33 o 
  -8   5   7        9.21        8.08     10.91 o 
  -7   5   7      620.86      605.21     17.75 o 
  -6   5   7     1592.62     1612.16     29.20 o 
  -5   5   7       28.45       28.86      8.50 o 
  -4   5   7       68.91       66.99      8.74 o 
  -3   5   7       97.52       85.09      7.05 o 
  -2   5   7       31.37       31.22      4.04 o 
  -1   5   7        6.60        7.04      7.10 o 
   0   5   7      423.60      389.38     12.09 o 
   1   5   7      489.42      534.71      9.51 o 
   2   5   7       16.15        6.06     10.32 o 
   3   5   7       95.21       91.39     11.33 o 
   4   5   7       64.84       55.13      6.51 o 
   5   5   7        2.34       16.12      9.06 o 
   6   5   7      336.90      364.64     25.21 o 
   7   5   7      304.84      319.87     18.67 o 
   8   5   7        7.26       21.99     22.33 o 
   9   5   7       52.18       46.41     27.55 o 
  10   5   7        0.15        8.43     24.17 o 
  11   5   7       13.82       18.24     28.78 o 
 -15   6   7       49.91       54.53     19.56 o 
 -14   6   7       11.38       22.53     17.97 o 
 -13   6   7       13.20        2.19     16.70 o 
 -12   6   7       19.57       11.74     15.28 o 
 -11   6   7        6.53        9.78     14.55 o 
 -10   6   7      206.66      194.41     15.19 o 
  -9   6   7      431.61      434.29     15.73 o 
  -8   6   7      707.96      762.75     12.84 o 
  -7   6   7      370.75      372.45      8.93 o 
  -6   6   7      318.89      342.76     13.40 o 
  -5   6   7        0.01       -6.28     14.76 o 
  -4   6   7      468.85      506.25     31.58 o 
  -3   6   7        6.21        8.52      5.50 o 
  -2   6   7      165.98      161.40      3.78 o 
  -1   6   7      335.11      328.12      9.30 o 
   0   6   7       34.31       28.29      6.34 o 
   1   6   7        0.13        3.36      8.94 o 
   2   6   7      195.69      184.09     11.23 o 
   3   6   7        0.09       -0.16     11.28 o 
   4   6   7      314.33      291.91     16.45 o 
   5   6   7       95.40       92.93      7.54 o 
   6   6   7       21.12       40.20     12.53 o 
   7   6   7        8.59       17.20     17.00 o 
   8   6   7        2.56       12.51     18.45 o 
   9   6   7        9.41       41.47     24.54 o 
  10   6   7        7.09       21.15     26.65 o 
 -14   7   7       22.48       30.65     18.55 o 
 -13   7   7       69.28       58.06     18.01 o 
 -12   7   7       96.77       73.69     15.91 o 
 -11   7   7      116.12      128.32     15.28 o 
 -10   7   7       10.70        6.11     14.66 o 
  -9   7   7       11.87       28.57     12.02 o 
  -8   7   7        1.45        4.95     10.48 o 
  -7   7   7        0.43       10.37      7.90 o 
  -6   7   7      560.81      541.75      7.30 o 
  -5   7   7      253.72      272.56     14.39 o 
  -4   7   7      426.49      448.43     18.06 o 
  -3   7   7        0.88        5.63      7.41 o 
  -2   7   7      116.45      118.57     16.32 o 
  -1   7   7      287.34      295.77     12.50 o 
   0   7   7       72.17       76.19      7.22 o 
   1   7   7       32.47       19.01      9.83 o 
   2   7   7      121.63      122.98     11.66 o 
   3   7   7        3.40       30.49     17.81 o 
   4   7   7        1.72        7.98     14.88 o 
   5   7   7       71.98       72.15     15.37 o 
   6   7   7       43.59       40.60      6.37 o 
   7   7   7      181.80      207.01     20.04 o 
   8   7   7       82.76       69.22     19.10 o 
   9   7   7        1.39       12.32     19.09 o 
  10   7   7        1.67       -5.64     28.90 o 
 -14   8   7        9.91        6.11     18.33 o 
 -13   8   7       52.87       60.28     17.93 o 
 -12   8   7       92.87       94.92     16.40 o 
 -11   8   7       18.33       22.10     14.68 o 
 -10   8   7      465.09      436.81     17.04 o 
  -9   8   7      603.37      551.83     14.50 o 
  -8   8   7      212.29      193.39     11.93 o 
  -7   8   7       11.81       14.07      7.96 o 
  -6   8   7      261.84      278.36      7.86 o 
  -5   8   7       21.17       28.66     16.28 o 
  -4   8   7      485.63      482.96      6.61 o 
  -3   8   7     1513.40     1545.31     14.90 o 
  -2   8   7      322.82      359.92     15.37 o 
  -1   8   7        1.57        3.60     13.00 o 
   0   8   7      151.19      160.11      9.92 o 
   1   8   7       60.80       84.09     10.17 o 
   2   8   7      166.30      168.86     12.47 o 
   3   8   7      171.10      176.63     13.64 o 
   4   8   7      196.17      206.34     16.74 o 
   5   8   7        5.61        9.23     15.19 o 
   6   8   7       64.70       51.67     17.84 o 
   7   8   7       59.68       44.26     18.91 o 
   8   8   7       19.17       21.24     22.13 o 
   9   8   7        7.54       17.60     20.02 o 
 -13   9   7        3.19        6.36     24.32 o 
 -12   9   7      102.29      115.10     17.99 o 
 -11   9   7       74.59       60.26     14.32 o 
 -10   9   7        0.82        3.34     13.81 o 
  -9   9   7       21.17        7.00     12.63 o 
  -8   9   7       95.91       76.69     11.60 o 
  -7   9   7      131.06      127.76      7.23 o 
  -6   9   7       61.70       67.44      5.46 o 
  -5   9   7       16.52       10.55      3.84 o 
  -4   9   7      502.73      472.42     12.29 o 
  -3   9   7      203.19      226.60     11.87 o 
  -2   9   7      836.76      806.85     15.38 o 
  -1   9   7      307.42      301.38      9.11 o 
   0   9   7      198.51      220.50     11.88 o 
   1   9   7     1222.09     1263.77     13.81 o 
   2   9   7      310.41      276.90     10.83 o 
   3   9   7        5.53        3.46     13.76 o 
   4   9   7       40.77       32.67     15.28 o 
   5   9   7       61.48       67.77     17.56 o 
   6   9   7       16.33       21.88     17.96 o 
   7   9   7       77.20       76.97     17.75 o 
   8   9   7       13.98       -2.57     18.83 o 
 -12  10   7       96.34      113.67     31.94 o 
 -11  10   7        1.43       -3.64     20.50 o 
 -10  10   7       50.17       45.22     19.92 o 
  -9  10   7       64.06       70.87     21.31 o 
  -8  10   7       34.91       31.35     11.89 o 
  -7  10   7        8.21        8.48     10.72 o 
  -6  10   7      171.48      160.97      9.52 o 
  -5  10   7      177.75      164.01      6.43 o 
  -4  10   7      135.86      131.68      6.90 o 
  -3  10   7     1565.57     1597.27     12.28 o 
  -2  10   7      170.00      173.10     13.90 o 
  -1  10   7       23.34       34.64     10.16 o 
   0  10   7      319.26      284.70     11.30 o 
   1  10   7      339.83      359.58     10.67 o 
   2  10   7       47.26       54.07     13.48 o 
   3  10   7       10.16       13.13     14.65 o 
   4  10   7        0.83       -3.79     17.84 o 
   5  10   7       25.53       44.30     17.21 o 
   6  10   7        8.79       10.95     18.83 o 
   7  10   7       36.17       31.69     18.74 o 
 -11  11   7        1.30        5.49     21.76 o 
 -10  11   7       17.62       31.34     21.95 o 
  -9  11   7       23.70       15.08     18.92 o 
  -8  11   7        0.51       -2.60     20.56 o 
  -7  11   7       22.74        0.79     18.82 o 
  -6  11   7       29.60       43.80     19.83 o 
  -5  11   7       97.02      114.65     18.77 o 
  -4  11   7       87.60      101.34     13.47 o 
  -3  11   7        5.21       10.88      6.77 o 
  -2  11   7        1.71       -2.39     16.01 o 
  -1  11   7      295.99      356.00     22.11 o 
   0  11   7      115.69      115.34     15.24 o 
   1  11   7       10.44       29.53     16.00 o 
   2  11   7        0.23        7.18     13.14 o 
   3  11   7        1.56       23.73     14.37 o 
   4  11   7       18.76        7.82     17.58 o 
   5  11   7       27.28       28.66     17.49 o 
   6  11   7       22.30       33.62     19.84 o 
  -9  12   7        0.74        5.83     22.79 o 
  -8  12   7       33.91       25.74     20.78 o 
  -7  12   7       12.23       30.37     20.68 o 
  -6  12   7        5.79        6.01     19.22 o 
  -5  12   7        1.18       21.88     31.12 o 
  -4  12   7        0.88       11.49     20.68 o 
  -3  12   7      132.52      130.90     25.36 o 
  -2  12   7       36.01       28.94     18.00 o 
  -1  12   7        5.65        9.88     18.19 o 
   0  12   7        9.07       19.73     19.58 o 
   1  12   7        3.31        3.48     16.35 o 
   2  12   7       11.78       10.57     14.28 o 
   3  12   7       60.81       57.72     14.71 o 
   4  12   7        1.06        1.49     15.88 o 
   5  12   7        0.32      -13.11     21.65 o 
  -7  13   7        2.85        2.18     21.93 o 
  -6  13   7        3.16       16.97     22.92 o 
  -5  13   7       62.64       77.95     23.33 o 
  -4  13   7        0.00       31.56     28.76 o 
  -3  13   7       48.36       25.26     17.99 o 
  -2  13   7        2.42       21.02     19.97 o 
  -1  13   7        2.14        7.68     19.11 o 
   0  13   7       60.50       47.73     17.10 o 
   1  13   7        7.40        3.05     19.02 o 
   2  13   7        3.38       14.61     18.99 o 
 -16   0   8        5.43        4.55     37.00 o 
 -15   0   8       30.64       29.65     30.27 o 
 -14   0   8        0.49       -9.67     28.54 o 
 -13   0   8      214.87      262.86     20.87 o 
 -12   0   8      750.21      732.78     22.94 o 
 -11   0   8       80.53       88.30     15.04 o 
 -10   0   8      141.22      183.66     17.74 o 
  -9   0   8     1908.32     1849.78     46.87 o 
  -8   0   8      759.10      769.69     30.89 o 
  -7   0   8       11.10        7.23      7.74 o 
  -6   0   8      730.48      678.03      9.87 o 
  -5   0   8     2580.47     2658.35     15.53 o 
  -4   0   8      334.65      309.97      9.35 o 
  -3   0   8      484.41      471.63      8.16 o 
  -2   0   8       83.82       99.37      4.33 o 
  -1   0   8      275.64      245.11      8.70 o 
   0   0   8        1.04        1.20      9.75 o 
   1   0   8      503.54      503.93     11.75 o 
   2   0   8       46.50       37.03     10.18 o 
   3   0   8       38.76       37.62     13.89 o 
   4   0   8        0.77        6.89      9.46 o 
   5   0   8       31.49       47.39     14.03 o 
   6   0   8      332.67      338.77     13.85 o 
   7   0   8        1.57       45.08     14.55 o 
   8   0   8       39.04       30.27     16.38 o 
   9   0   8        3.27       -3.72     28.81 o 
  10   0   8       15.54       15.94     32.94 o 
  11   0   8       14.57       12.83     32.87 o 
 -16   1   8        0.66        6.55     23.52 o 
 -15   1   8        1.00        3.61     23.27 o 
 -14   1   8       15.80        9.25     20.77 o 
 -13   1   8      123.32      136.08     13.93 o 
 -12   1   8     1392.28     1506.49     30.97 o 
 -11   1   8      146.28      127.85     11.69 o 
 -10   1   8        1.12        6.60     10.16 o 
  -9   1   8      955.14      985.78     13.64 o 
  -8   1   8        9.44        3.36      6.74 o 
  -7   1   8      536.88      469.07      7.08 o 
  -6   1   8      242.42      246.86      5.48 o 
  -5   1   8      838.60      829.41      7.11 o 
  -4   1   8     2245.04     2278.83     11.62 o 
  -3   1   8       92.50       88.97      4.58 o 
  -2   1   8     1381.83     1498.11      8.88 o 
  -1   1   8       98.29      121.03      4.80 o 
   0   1   8      427.10      401.68     10.09 o 
   1   1   8        2.75        5.72      6.93 o 
   2   1   8        3.33       -4.77      7.56 o 
   3   1   8      108.28       97.22     10.07 o 
   4   1   8      673.05      628.41     13.67 o 
   5   1   8        0.03       16.19     11.02 o 
   6   1   8       43.66       57.31     12.48 o 
   7   1   8      237.14      212.64     17.60 o 
   8   1   8       27.48       10.71     12.08 o 
   9   1   8      314.33      305.69     22.16 o 
  10   1   8      266.91      274.25     20.92 o 
  11   1   8       28.75       29.30     20.66 o 
 -16   2   8        0.43       27.27     24.58 o 
 -15   2   8       11.06       21.31     23.66 o 
 -14   2   8        1.08        3.13     21.46 o 
 -13   2   8      113.25       99.03     14.08 o 
 -12   2   8       40.76       34.32     13.45 o 
 -11   2   8       78.74       60.14     12.35 o 
 -10   2   8      803.68      838.97     19.25 o 
  -9   2   8      893.82      817.49     10.27 o 
  -8   2   8     2302.60     2275.10     15.84 o 
  -7   2   8      299.09      303.79      6.39 o 
  -6   2   8     1812.15     1823.41     13.63 o 
  -5   2   8      518.89      523.08      6.59 o 
  -4   2   8      744.59      760.81      6.85 o 
  -3   2   8      150.86      143.13      4.31 o 
  -2   2   8      736.46      736.40      7.29 o 
  -1   2   8      709.80      738.30      8.75 o 
   0   2   8     2050.33     2109.54     13.19 o 
   1   2   8      817.03      779.14      9.00 o 
   2   2   8       73.28       78.84      6.07 o 
   3   2   8        2.85        2.97      4.20 o 
   4   2   8       14.65       14.93      7.34 o 
   5   2   8       10.10       19.16      9.33 o 
   6   2   8     1734.13     1626.96     29.87 o 
   7   2   8        7.96       17.67     10.25 o 
   8   2   8      208.68      154.88     16.58 o 
   9   2   8       52.12       21.88     20.90 o 
  10   2   8       44.59       56.13     22.38 o 
  11   2   8       50.71       22.23     23.75 o 
 -16   3   8       12.30       39.92     24.94 o 
 -15   3   8       22.27       11.64     30.07 o 
 -14   3   8       42.54       41.61     21.30 o 
 -13   3   8       64.33       55.60     19.17 o 
 -12   3   8      177.35      170.43     13.00 o 
 -11   3   8      326.63      331.01     11.28 o 
 -10   3   8        2.88       11.68      8.12 o 
  -9   3   8       87.43       94.58      4.69 o 
  -8   3   8      261.13      276.31     10.89 o 
  -7   3   8      695.96      708.57     16.19 o 
  -6   3   8      275.55      267.73      6.60 o 
  -5   3   8       51.55       51.87      5.06 o 
  -4   3   8      374.20      397.54      6.84 o 
  -3   3   8       37.88       36.06      5.31 o 
  -2   3   8      196.17      208.89      4.07 o 
  -1   3   8       48.44       67.98      6.20 o 
   0   3   8       25.93       22.95      6.26 o 
   1   3   8       16.11       16.34      5.13 o 
   2   3   8       52.95       48.11      5.87 o 
   3   3   8      116.78      113.27      5.24 o 
   4   3   8       93.00      106.70      7.26 o 
   5   3   8      357.63      364.47     10.67 o 
   6   3   8       18.89       16.06      9.15 o 
   7   3   8       46.55       62.13     12.48 o 
   8   3   8       25.34       76.55     32.46 o 
   9   3   8       83.03      110.90     25.01 o 
  10   3   8       13.62        7.45     24.08 o 
  11   3   8       14.35       31.57     32.91 o 
 -16   4   8        5.51      -10.30     21.54 o 
 -15   4   8       42.61       36.83     20.54 o 
 -14   4   8       42.72       22.74     19.44 o 
 -13   4   8       35.38       17.44     17.06 o 
 -12   4   8      167.78      146.67      9.73 o 
 -11   4   8      230.04      235.96      7.70 o 
 -10   4   8       96.97       93.92     13.23 o 
  -9   4   8       63.08       68.21     10.83 o 
  -8   4   8       26.35       28.82      8.61 o 
  -7   4   8        0.11        4.58      5.95 o 
  -6   4   8      193.32      192.54     11.07 o 
  -5   4   8       84.08       88.38      9.12 o 
  -4   4   8      731.04      772.47     11.09 o 
  -3   4   8      335.61      344.53      5.51 o 
  -2   4   8        0.85        0.68      5.14 o 
  -1   4   8     1023.61     1023.73     12.54 o 
   0   4   8     1389.22     1489.29     15.05 o 
   1   4   8      192.65      196.14      6.19 o 
   2   4   8        9.99        6.63      4.23 o 
   3   4   8      105.67       85.96      5.84 o 
   4   4   8       23.23       25.18      9.97 o 
   5   4   8      114.52       95.48     10.65 o 
   6   4   8        0.73       25.27     11.53 o 
   7   4   8       94.29      101.16     13.93 o 
   8   4   8       36.20       44.90     23.37 o 
   9   4   8      127.40      143.12     27.82 o 
  10   4   8       46.26       45.71     25.98 o 
 -15   5   8        0.62       12.58     18.47 o 
 -14   5   8       12.60        7.22     17.16 o 
 -13   5   8      181.49      175.51     17.49 o 
 -12   5   8      313.41      311.45     19.42 o 
 -11   5   8      292.70      257.85     15.92 o 
 -10   5   8      200.54      212.47     14.22 o 
  -9   5   8       29.77       27.00     12.18 o 
  -8   5   8       28.26       17.60      8.31 o 
  -7   5   8      509.95      538.00     11.11 o 
  -6   5   8      544.89      548.83     13.28 o 
  -5   5   8      587.16      639.00     21.14 o 
  -4   5   8      104.29       83.33      8.19 o 
  -3   5   8        8.98        9.96      4.78 o 
  -2   5   8      150.49      148.68      7.30 o 
  -1   5   8      298.22      327.69      8.45 o 
   0   5   8       72.74       74.29      6.10 o 
   1   5   8      553.03      535.49      9.77 o 
   2   5   8      170.05      160.47     11.62 o 
   3   5   8       45.83       48.11     11.22 o 
   4   5   8       20.54       12.84      4.46 o 
   5   5   8      159.87      149.97      9.66 o 
   6   5   8        7.41       52.16     14.07 o 
   7   5   8       16.11       19.11     27.58 o 
   8   5   8        5.77       10.21     24.38 o 
   9   5   8        4.88        3.21     29.56 o 
  10   5   8        0.01       22.20     30.70 o 
 -15   6   8       16.42        4.38     17.99 o 
 -14   6   8       42.53       42.40     18.27 o 
 -13   6   8        5.56       -1.33     15.67 o 
 -12   6   8      241.99      202.45     16.23 o 
 -11   6   8       57.82       66.08     14.94 o 
 -10   6   8       44.03       38.85     12.35 o 
  -9   6   8        5.97        6.87     10.43 o 
  -8   6   8        2.71        4.46      7.09 o 
  -7   6   8       56.63       76.98     12.79 o 
  -6   6   8       85.18       62.26     12.64 o 
  -5   6   8      263.60      273.35     21.97 o 
  -4   6   8       97.27       70.76     14.63 o 
  -3   6   8      336.18      333.97      5.88 o 
  -2   6   8       60.90       57.37      8.75 o 
  -1   6   8       59.29       66.58     13.07 o 
   0   6   8      171.10      188.75      6.79 o 
   1   6   8       23.23       30.76      8.36 o 
   2   6   8       27.51       23.55     10.65 o 
   3   6   8       13.40       20.18     12.47 o 
   4   6   8        7.08       16.62     14.42 o 
   5   6   8       15.03       26.26     14.61 o 
   6   6   8       18.06       21.02     15.44 o 
   7   6   8       23.21       22.43     17.19 o 
   8   6   8       33.93       21.81     25.53 o 
   9   6   8        6.85       32.43     24.65 o 
  10   6   8        0.95       23.88     30.69 o 
 -14   7   8        1.45       31.98     36.24 o 
 -13   7   8       16.22       20.68     16.44 o 
 -12   7   8        0.12        7.64     15.69 o 
 -11   7   8       14.09       38.81     13.55 o 
 -10   7   8       91.87       96.78     13.59 o 
  -9   7   8       84.93       69.41     10.94 o 
  -8   7   8        0.03        4.54      6.26 o 
  -7   7   8      122.45      114.26     16.86 o 
  -6   7   8      458.06      441.43     15.94 o 
  -5   7   8       12.21       16.17     16.12 o 
  -4   7   8       57.33       60.66     15.39 o 
  -3   7   8      723.48      691.63      6.94 o 
  -2   7   8       22.46        6.39     11.60 o 
  -1   7   8      424.12      471.28     12.37 o 
   0   7   8        1.59       -1.59      6.47 o 
   1   7   8        1.86       -0.02      8.01 o 
   2   7   8       64.83       72.13     10.63 o 
   3   7   8       14.96       20.31     13.92 o 
   4   7   8       13.31        4.93     15.02 o 
   5   7   8        8.76        2.70     15.67 o 
   6   7   8        4.55       11.69     16.70 o 
   7   7   8       34.19       24.89     18.07 o 
   8   7   8       24.69       21.70     18.19 o 
   9   7   8       57.23       66.23     25.29 o 
 -13   8   8       15.90       26.77     27.54 o 
 -12   8   8        0.87      -11.45     26.28 o 
 -11   8   8      144.00      113.02     15.45 o 
 -10   8   8       28.01       29.29     12.24 o 
  -9   8   8       27.98       24.87      9.47 o 
  -8   8   8       62.24       57.66      6.77 o 
  -7   8   8        2.94        4.51     17.64 o 
  -6   8   8       22.45        7.03     15.56 o 
  -5   8   8      356.00      381.84     18.97 o 
  -4   8   8      179.34      158.67     14.36 o 
  -3   8   8      518.10      527.14      4.78 o 
  -2   8   8       57.84       55.30     13.67 o 
  -1   8   8        2.46        6.18     13.17 o 
   0   8   8       55.95       69.69      9.65 o 
   1   8   8      102.87      101.82      9.70 o 
   2   8   8      202.36      211.77     11.82 o 
   3   8   8       51.62       40.11     14.10 o 
   4   8   8      153.94      136.92     15.18 o 
   5   8   8        5.84        4.46     15.05 o 
   6   8   8        5.68        2.19     16.15 o 
   7   8   8       38.56       28.53     17.25 o 
   8   8   8        8.51        0.95     18.86 o 
 -13   9   8        1.56      -10.96     25.02 o 
 -12   9   8        0.10        6.13     22.38 o 
 -11   9   8        0.10        9.53     20.50 o 
 -10   9   8        5.13        6.23     19.15 o 
  -9   9   8        1.73       -3.37     18.13 o 
  -8   9   8       10.19        0.02     19.04 o 
  -7   9   8       10.42        5.12     17.05 o 
  -6   9   8       34.98       32.13     18.74 o 
  -5   9   8       31.53       27.53     17.52 o 
  -4   9   8      146.81      145.17      8.46 o 
  -3   9   8      621.29      656.34     12.25 o 
  -2   9   8       17.72       14.60     10.50 o 
  -1   9   8        0.12       -6.34     12.16 o 
   0   9   8        9.61       -5.92     13.83 o 
   1   9   8      136.89      133.22      9.66 o 
   2   9   8       73.66       81.00     12.12 o 
   3   9   8       10.23        4.19     14.64 o 
   4   9   8        0.47        0.03     15.68 o 
   5   9   8       64.29       70.46     17.46 o 
   6   9   8        0.68       14.01     18.14 o 
   7   9   8       16.40       11.10     19.67 o 
 -11  10   8       26.15       61.21     24.15 o 
 -10  10   8       35.85       49.62     19.81 o 
  -9  10   8        0.29       11.15     21.36 o 
  -8  10   8        1.78       -6.20     19.76 o 
  -7  10   8        1.03        3.83     16.74 o 
  -6  10   8       29.92       46.35     19.95 o 
  -5  10   8       11.39        9.82     17.25 o 
  -4  10   8      213.29      206.72     14.68 o 
  -3  10   8        8.71       19.14     15.82 o 
  -2  10   8      261.39      283.03     17.38 o 
  -1  10   8        0.97       -0.99     18.82 o 
   0  10   8       75.29       68.87     16.86 o 
   1  10   8       39.57       31.44     10.44 o 
   2  10   8      214.28      205.32     14.06 o 
   3  10   8       14.83        1.87     13.63 o 
   4  10   8      127.05      113.59     17.40 o 
   5  10   8        4.55       -7.01     17.49 o 
   6  10   8        1.67       12.04     18.34 o 
 -10  11   8       20.66       27.21     21.62 o 
  -9  11   8        1.46        8.61     25.25 o 
  -8  11   8       25.61       13.83     22.31 o 
  -7  11   8        3.04       -6.13     21.33 o 
  -6  11   8        7.44        6.55     20.96 o 
  -5  11   8       37.36       54.78     21.94 o 
  -4  11   8        0.13       21.08     19.66 o 
  -3  11   8       64.66       65.30     18.78 o 
  -2  11   8       44.15       35.24     18.82 o 
  -1  11   8        8.72       10.54     17.29 o 
   0  11   8       92.40       85.18     15.64 o 
   1  11   8        2.94        3.85     15.07 o 
   2  11   8        0.27      -15.29     19.29 o 
   3  11   8        3.15        0.93     18.84 o 
   4  11   8       26.45       21.23     22.93 o 
   5  11   8        1.02       25.15     28.42 o 
  -8  12   8        0.01        6.66     22.70 o 
  -7  12   8        0.21       13.22     20.93 o 
  -6  12   8        0.13       18.87     44.36 o 
  -5  12   8        1.32       10.19     23.95 o 
  -4  12   8        1.31       31.94     15.92 o 
  -3  12   8      137.08      139.30     20.36 o 
  -2  12   8        0.01        0.18     19.34 o 
  -1  12   8        0.36       -5.60     18.86 o 
   0  12   8       32.36       21.73     16.87 o 
   1  12   8        0.68       -7.62     17.56 o 
   2  12   8        3.62       12.55     17.89 o 
   3  12   8        8.07       17.37     24.03 o 
  -5  13   8        8.99       15.44     23.08 o 
  -4  13   8        0.64        8.51     18.77 o 
  -3  13   8       40.52       32.22     19.36 o 
  -2  13   8       74.41       87.67     22.23 o 
  -1  13   8       89.65       99.31     18.55 o 
   0  13   8        5.26       17.15     17.68 o 
 -16   1   9        8.17       19.48     23.44 o 
 -15   1   9        0.90       -5.57     22.48 o 
 -14   1   9        6.79       13.29     19.12 o 
 -13   1   9        0.88       15.87     19.08 o 
 -12   1   9      522.07      560.19     20.41 o 
 -11   1   9        8.68       13.46     11.16 o 
 -10   1   9       74.42       60.78     11.84 o 
  -9   1   9     1902.31     1915.84     19.41 o 
  -8   1   9      212.82      199.52      7.16 o 
  -7   1   9        1.83        3.29      5.14 o 
  -6   1   9      621.62      632.40      9.57 o 
  -5   1   9      716.95      735.96      7.65 o 
  -4   1   9       67.82       66.43      5.86 o 
  -3   1   9       16.94       17.58      4.32 o 
  -2   1   9       95.81       91.70      6.24 o 
  -1   1   9      221.57      227.45      6.61 o 
   0   1   9       13.82       37.01     10.47 o 
   1   1   9        7.25        3.83      7.08 o 
   2   1   9      108.78      113.76      8.60 o 
   3   1   9       18.07       16.17     10.57 o 
   4   1   9      180.56      165.32     13.48 o 
   5   1   9      154.98      149.81      8.58 o 
   6   1   9       15.61       26.27      9.93 o 
   7   1   9        3.00        2.63     19.14 o 
   8   1   9       28.38       16.98     19.47 o 
   9   1   9       68.63       48.17     20.32 o 
  10   1   9        0.02       -2.75     21.46 o 
 -16   2   9        0.04        0.69     22.68 o 
 -15   2   9        0.26        0.16     20.74 o 
 -14   2   9       30.30       13.19     20.13 o 
 -13   2   9        1.19        8.63     18.02 o 
 -12   2   9       35.77       32.94     12.61 o 
 -11   2   9       12.83        1.41      9.63 o 
 -10   2   9      104.56      110.14      7.32 o 
  -9   2   9      732.86      771.40      8.68 o 
  -8   2   9        0.80        3.73      5.88 o 
  -7   2   9       62.94       72.72      5.59 o 
  -6   2   9       52.22       61.29      5.50 o 
  -5   2   9       27.43       33.58      5.39 o 
  -4   2   9       13.62       17.23      5.08 o 
  -3   2   9       54.90       57.03      5.28 o 
  -2   2   9       16.09       18.67      5.61 o 
  -1   2   9      123.42      143.03      5.91 o 
   0   2   9      325.24      355.34     14.99 o 
   1   2   9     1005.56     1024.58     11.17 o 
   2   2   9      181.18      192.72      8.08 o 
   3   2   9        9.53       12.22      9.32 o 
   4   2   9      336.15      289.96     13.18 o 
   5   2   9      411.18      416.44     16.57 o 
   6   2   9       34.18       33.37     10.16 o 
   7   2   9       88.30       88.12     23.78 o 
   8   2   9        0.63       13.54     24.60 o 
   9   2   9       48.39       20.57     22.14 o 
  10   2   9      138.33       83.01     22.91 o 
 -16   3   9       10.26       15.02     21.69 o 
 -15   3   9        4.77       11.65     21.27 o 
 -14   3   9       20.06       21.72     18.78 o 
 -13   3   9       43.16       43.80     16.44 o 
 -12   3   9       15.08        6.13     14.06 o 
 -11   3   9      123.29      123.29      8.02 o 
 -10   3   9      134.40      127.88      4.99 o 
  -9   3   9      292.86      287.39     11.95 o 
  -8   3   9       17.27       12.53      8.01 o 
  -7   3   9       12.09       13.38      6.40 o 
  -6   3   9       58.89       63.46      5.00 o 
  -5   3   9      519.03      543.31      9.03 o 
  -4   3   9       12.30       19.24      6.10 o 
  -3   3   9       16.78       15.20      2.86 o 
  -2   3   9     1185.84     1158.68     10.97 o 
  -1   3   9     1304.53     1325.18     15.14 o 
   0   3   9        2.20        6.70      7.32 o 
   1   3   9      966.49      959.42     10.37 o 
   2   3   9      279.97      260.59      7.22 o 
   3   3   9       46.22       47.25      7.50 o 
   4   3   9        5.87        5.43      5.43 o 
   5   3   9        8.33        0.72      7.69 o 
   6   3   9      121.09      126.81     14.89 o 
   7   3   9       28.27       24.80     19.28 o 
   8   3   9       57.31       66.28     23.43 o 
   9   3   9       57.91       65.20     25.83 o 
  10   3   9        3.89        4.14     21.16 o 
 -15   4   9        0.11        9.80     17.62 o 
 -14   4   9        3.49        5.95     17.21 o 
 -13   4   9       39.44       43.32     15.75 o 
 -12   4   9       12.56        6.46     15.27 o 
 -11   4   9       86.66       83.14     13.76 o 
 -10   4   9       52.20       48.37     11.95 o 
  -9   4   9      130.23      125.60     10.50 o 
  -8   4   9      236.00      237.95      8.96 o 
  -7   4   9      695.23      692.29     16.67 o 
  -6   4   9       58.55       55.75     10.67 o 
  -5   4   9      178.38      176.50      8.67 o 
  -4   4   9      949.57      931.37     15.27 o 
  -3   4   9      303.41      327.38      6.96 o 
  -2   4   9      167.45      198.92      7.31 o 
  -1   4   9      784.96      775.98      9.66 o 
   0   4   9        4.09        0.21      7.79 o 
   1   4   9      129.31      130.44      9.34 o 
   2   4   9       85.63       94.13      9.51 o 
   3   4   9       23.05       22.16      4.42 o 
   4   4   9      208.94      200.61      7.97 o 
   5   4   9       31.07       22.03      7.98 o 
   6   4   9      108.63       87.20     20.73 o 
   7   4   9        0.00        1.76     20.16 o 
   8   4   9       18.97       40.66     21.89 o 
   9   4   9        1.89        9.42     29.87 o 
 -15   5   9        0.07       -8.31     18.79 o 
 -14   5   9        0.08       -7.36     16.47 o 
 -13   5   9        4.76        8.73     16.39 o 
 -12   5   9      141.42      104.72     14.91 o 
 -11   5   9       65.29       80.43     13.57 o 
 -10   5   9      340.66      298.06     13.55 o 
  -9   5   9      828.42      835.17     13.95 o 
  -8   5   9       22.47       26.60      5.04 o 
  -7   5   9      120.01       86.45     13.00 o 
  -6   5   9       16.95        4.81     11.99 o 
  -5   5   9      206.29      192.89     10.56 o 
  -4   5   9      379.60      366.63     10.85 o 
  -3   5   9       78.69       62.96      5.81 o 
  -2   5   9      572.42      563.44      8.14 o 
  -1   5   9        8.17       11.70      7.69 o 
   0   5   9       26.92       37.13      6.11 o 
   1   5   9      252.99      245.79      7.38 o 
   2   5   9      250.83      233.66      8.87 o 
   3   5   9        7.37        8.61     12.95 o 
   4   5   9      316.32      331.57     13.24 o 
   5   5   9        3.02        9.09      7.97 o 
   6   5   9       29.97       26.80     21.32 o 
   7   5   9        1.31       16.66     25.43 o 
   8   5   9        8.21       15.41     23.06 o 
   9   5   9       54.21       60.04     28.10 o 
 -14   6   9       13.29       17.53     24.63 o 
 -13   6   9      126.20      111.98     16.40 o 
 -12   6   9       17.83       27.56     13.92 o 
 -11   6   9       18.14       33.88     12.68 o 
 -10   6   9        6.92       12.47     10.59 o 
  -9   6   9       43.43       30.49      7.27 o 
  -8   6   9        9.36       11.78     16.92 o 
  -7   6   9      461.71      461.63     16.36 o 
  -6   6   9      432.92      432.25     17.88 o 
  -5   6   9       17.17       37.14     18.01 o 
  -4   6   9      112.73       95.22      7.85 o 
  -3   6   9       12.94        7.36      4.92 o 
  -2   6   9      138.35      140.34     12.21 o 
  -1   6   9      308.12      295.58     12.60 o 
   0   6   9       64.63       52.43      6.20 o 
   1   6   9        9.14       11.36      7.30 o 
   2   6   9        9.65        7.35      8.13 o 
   3   6   9       32.84       36.67     13.62 o 
   4   6   9      113.09      118.37     15.00 o 
   5   6   9       33.15       17.87     15.74 o 
   6   6   9       11.00       17.88     18.36 o 
   7   6   9       21.54       25.33     21.25 o 
   8   6   9        3.34       -3.75     24.02 o 
 -14   7   9       20.47       45.37     26.05 o 
 -13   7   9        8.50       35.47     27.32 o 
 -12   7   9       44.43       33.58     26.73 o 
 -11   7   9       28.84       28.72     22.18 o 
 -10   7   9      275.89      257.71     18.02 o 
  -9   7   9       37.88       36.11     12.51 o 
  -8   7   9       36.59       30.93     17.68 o 
  -7   7   9       39.23       20.66     12.84 o 
  -6   7   9        8.85       -2.61     16.19 o 
  -5   7   9       28.48       31.88     16.19 o 
  -4   7   9      401.68      414.51      9.24 o 
  -3   7   9      208.29      188.95      7.25 o 
  -2   7   9      110.41      105.82      9.92 o 
  -1   7   9        2.66       -4.96     10.52 o 
   0   7   9       30.72       30.14      5.82 o 
   1   7   9      171.81      166.40      8.58 o 
   2   7   9      275.97      264.07      9.81 o 
   3   7   9       89.29      121.68     14.32 o 
   4   7   9        0.30        8.97     14.77 o 
   5   7   9        0.15        9.17     16.38 o 
   6   7   9        3.29        1.27     17.11 o 
   7   7   9        4.77        9.63     17.06 o 
   8   7   9        2.66       30.35     40.81 o 
 -13   8   9       48.45       38.58     22.95 o 
 -12   8   9       92.18      112.35     24.29 o 
 -11   8   9       28.45       42.25     24.08 o 
 -10   8   9       15.35       -6.40     22.45 o 
  -9   8   9       94.63       66.43     23.73 o 
  -8   8   9        0.02       -4.38     14.08 o 
  -7   8   9      113.21      120.00     14.81 o 
  -6   8   9     1398.88     1429.27     26.13 o 
  -5   8   9      127.12      126.00     18.11 o 
  -4   8   9        9.41       13.75      5.85 o 
  -3   8   9       42.20       44.57     12.10 o 
  -2   8   9        8.51       18.15     17.14 o 
  -1   8   9      721.36      718.05     20.77 o 
   0   8   9      553.05      544.38     24.90 o 
   1   8   9       83.10       75.93      9.00 o 
   2   8   9      169.65      156.28     12.32 o 
   3   8   9      192.65      191.24     13.64 o 
   4   8   9       30.02       38.00     15.13 o 
   5   8   9       58.76       64.41     16.18 o 
   6   8   9       22.69       20.83     17.65 o 
   7   8   9       30.98       29.13     19.41 o 
 -12   9   9        0.19       14.08     25.45 o 
 -11   9   9       12.07        8.65     25.76 o 
 -10   9   9        5.81      -18.30     22.32 o 
  -9   9   9       37.63       46.97     18.55 o 
  -8   9   9       98.37      115.59     16.62 o 
  -7   9   9        9.15       21.51     17.39 o 
  -6   9   9        4.64       12.10     16.50 o 
  -5   9   9      213.53      219.23     18.69 o 
  -4   9   9      350.02      356.61      9.56 o 
  -3   9   9      293.17      308.79     19.27 o 
  -2   9   9      301.72      303.45     24.88 o 
  -1   9   9      405.94      435.95     18.56 o 
   0   9   9        4.31        6.26     14.08 o 
   1   9   9      456.20      472.02     11.14 o 
   2   9   9       75.51       88.92     10.37 o 
   3   9   9       90.80       95.74     13.27 o 
   4   9   9      226.39      255.85     17.61 o 
   5   9   9       26.64       23.57     17.53 o 
   6   9   9        1.51       -3.20     18.08 o 
 -11  10   9        0.42       20.48     27.73 o 
 -10  10   9       12.43        0.03     20.25 o 
  -9  10   9       21.64       13.41     19.71 o 
  -8  10   9       49.81       51.33     16.81 o 
  -7  10   9       40.45       39.10     19.11 o 
  -6  10   9       50.03       65.14     20.06 o 
  -5  10   9      153.54      177.63     19.54 o 
  -4  10   9        0.92        9.63     18.24 o 
  -3  10   9       90.45      100.01     15.68 o 
  -2  10   9      340.87      346.37     20.36 o 
  -1  10   9      420.72      437.84     20.31 o 
   0  10   9      451.51      436.85     18.26 o 
   1  10   9        1.15        4.54     15.16 o 
   2  10   9       54.97       23.90     14.88 o 
   3  10   9       34.70       20.62     20.50 o 
   4  10   9       48.65       34.40     20.05 o 
   5  10   9       47.00       72.29     27.38 o 
  -9  11   9        5.71       16.29     17.82 o 
  -8  11   9       17.15       -4.38     20.71 o 
  -7  11   9       23.47       20.93     20.08 o 
  -6  11   9        8.09       18.24     19.73 o 
  -5  11   9       26.19       24.48     30.65 o 
  -4  11   9       44.28       55.39     17.51 o 
  -3  11   9      142.26      167.41     18.25 o 
  -2  11   9        2.71       -4.83     18.60 o 
  -1  11   9        8.01        8.96     15.86 o 
   0  11   9       32.79       32.55     15.51 o 
   1  11   9        3.69        2.05     19.00 o 
   2  11   9       60.51       54.25     17.39 o 
   3  11   9       23.77       18.94     16.51 o 
  -7  12   9        9.66       21.20     22.05 o 
  -6  12   9       49.16       91.39     22.57 o 
  -5  12   9       37.23       53.85     20.41 o 
  -4  12   9        0.54       10.26     24.49 o 
  -3  12   9       47.21       18.44     20.19 o 
  -2  12   9        1.05       -0.43     18.18 o 
  -1  12   9       24.86       30.12     17.90 o 
   0  12   9       28.40       30.34     16.96 o 
   1  12   9        2.36        7.72     18.55 o 
 -15   0  10        6.22       -6.24     30.43 o 
 -14   0  10       63.25       42.76     27.20 o 
 -13   0  10      225.22      247.13     28.33 o 
 -12   0  10      120.65      111.96     17.34 o 
 -11   0  10      755.53      805.80     22.42 o 
 -10   0  10      355.34      317.76     12.11 o 
  -9   0  10       79.17       76.50      9.46 o 
  -8   0  10      467.38      429.18     10.90 o 
  -7   0  10     1594.40     1542.24     21.83 o 
  -6   0  10      553.32      528.82     11.96 o 
  -5   0  10        3.18        4.59      8.16 o 
  -4   0  10        0.48        0.93      6.94 o 
  -3   0  10        2.26        4.79      4.42 o 
  -2   0  10     2084.91     2174.85     29.12 o 
  -1   0  10      237.50      226.88      9.33 o 
   0   0  10       34.79       24.28     11.14 o 
   1   0  10      632.94      589.22     14.24 o 
   2   0  10       62.42       75.91     13.96 o 
   3   0  10       16.11       20.63     14.49 o 
   4   0  10      248.58      246.34     22.65 o 
   5   0  10      455.29      436.34     24.73 o 
   6   0  10        0.55       -8.60     33.86 o 
   7   0  10        3.12        7.39     27.37 o 
   8   0  10        0.47       -2.77     26.12 o 
   9   0  10       24.93       35.58     34.97 o 
 -15   1  10      208.94      239.49     23.42 o 
 -14   1  10        0.84      -11.53     19.10 o 
 -13   1  10        2.44        4.06     17.71 o 
 -12   1  10       84.23      106.58     16.56 o 
 -11   1  10      493.26      534.59     10.97 o 
 -10   1  10      573.14      516.29      9.76 o 
  -9   1  10      424.45      423.30      8.20 o 
  -8   1  10      540.90      576.82      8.30 o 
  -7   1  10     1900.54     1940.57     11.56 o 
  -6   1  10       68.52       78.55      6.48 o 
  -5   1  10      122.97      100.27      6.27 o 
  -4   1  10      244.82      226.81      6.13 o 
  -3   1  10      124.90      119.99      7.48 o 
  -2   1  10      132.83      151.48      7.26 o 
  -1   1  10      599.94      622.00      7.99 o 
   0   1  10      624.92      651.82     12.76 o 
   1   1  10      293.33      320.48      9.83 o 
   2   1  10        4.22       22.92      9.35 o 
   3   1  10      189.22      184.04     10.74 o 
   4   1  10       61.50       51.86     11.59 o 
   5   1  10       17.58       25.07     15.17 o 
   6   1  10      141.22      120.52     20.53 o 
   7   1  10        5.02       10.58     23.94 o 
   8   1  10       14.64       48.20     21.42 o 
   9   1  10        0.00        8.61     21.08 o 
 -15   2  10        0.02       -3.16     20.18 o 
 -14   2  10       30.46       21.20     19.27 o 
 -13   2  10      105.21      124.67     16.17 o 
 -12   2  10       92.27       60.94     10.06 o 
 -11   2  10        0.02       -2.07      7.16 o 
 -10   2  10        7.11        4.72      6.31 o 
  -9   2  10      208.11      219.58      7.21 o 
  -8   2  10        9.73        6.39      5.70 o 
  -7   2  10      547.50      541.77      7.94 o 
  -6   2  10      166.16      148.62      6.81 o 
  -5   2  10      174.84      164.86      6.45 o 
  -4   2  10       58.44       48.95      5.55 o 
  -3   2  10      379.54      359.62      7.57 o 
  -2   2  10      936.53     1011.42     15.85 o 
  -1   2  10      148.41      182.46     17.92 o 
   0   2  10       15.71       15.15      4.29 o 
   1   2  10      150.39      137.28      8.54 o 
   2   2  10      109.16      105.43      9.05 o 
   3   2  10      686.40      713.54     14.46 o 
   4   2  10       98.52      117.53     11.12 o 
   5   2  10       21.63        7.98     14.85 o 
   6   2  10       35.65       62.22     21.95 o 
   7   2  10        3.61        9.13     22.30 o 
   8   2  10      125.65       76.06     20.34 o 
   9   2  10      150.53      149.99     21.21 o 
 -15   3  10       19.26       13.92     17.22 o 
 -14   3  10       14.22       20.93     16.96 o 
 -13   3  10        7.59        5.40     14.57 o 
 -12   3  10      124.58      120.18     14.98 o 
 -11   3  10       90.70       90.30      5.60 o 
 -10   3  10      243.79      275.70     13.94 o 
  -9   3  10       76.08       77.76      9.21 o 
  -8   3  10      137.77      130.73      8.01 o 
  -7   3  10      207.61      201.90      5.68 o 
  -6   3  10       54.45       49.04      4.64 o 
  -5   3  10       48.49       48.07      6.97 o 
  -4   3  10      709.28      710.05     10.72 o 
  -3   3  10        2.03        1.91      3.92 o 
  -2   3  10      129.13      147.42      6.29 o 
  -1   3  10     1193.33     1217.94      9.82 o 
   0   3  10       11.33       22.36      7.59 o 
   1   3  10      269.23      257.19     13.50 o 
   2   3  10       74.54       60.70      6.65 o 
   3   3  10        0.19       -0.93      7.81 o 
   4   3  10       31.45       19.94      9.61 o 
   5   3  10       12.03       29.60     13.02 o 
   6   3  10       44.60       37.28     19.76 o 
   7   3  10        2.24       12.05     21.36 o 
   8   3  10       14.32       29.81     23.55 o 
 -15   4  10        7.98      -12.31     28.14 o 
 -14   4  10       17.23       19.36     16.13 o 
 -13   4  10        4.86        4.38     14.14 o 
 -12   4  10        0.27       -7.64     14.12 o 
 -11   4  10       18.56        3.66     11.97 o 
 -10   4  10       84.84       89.05     11.68 o 
  -9   4  10      146.14      141.58      8.60 o 
  -8   4  10      584.73      577.70     16.69 o 
  -7   4  10      187.77      205.05     12.03 o 
  -6   4  10       68.63       57.16     10.17 o 
  -5   4  10        5.23        2.48      9.58 o 
  -4   4  10      340.57      309.33      8.88 o 
  -3   4  10      247.10      265.29      8.92 o 
  -2   4  10      395.00      430.35     10.83 o 
  -1   4  10       21.02       27.90      5.36 o 
   0   4  10        0.01        0.45      8.27 o 
   1   4  10      207.48      199.37      9.99 o 
   2   4  10      340.81      358.22     17.15 o 
   3   4  10      236.50      289.19     11.17 o 
   4   4  10       18.42       24.42      9.90 o 
   5   4  10       16.07       18.02     11.55 o 
   6   4  10       13.49        9.90     19.42 o 
   7   4  10        0.66       14.48     21.50 o 
   8   4  10       36.50       23.62     22.63 o 
 -14   5  10        1.60       -5.02     24.37 o 
 -13   5  10       28.54       38.26     21.52 o 
 -12   5  10        4.15       12.21     13.26 o 
 -11   5  10       54.88       28.24     11.28 o 
 -10   5  10      120.73      122.93     10.09 o 
  -9   5  10      451.42      402.35      9.40 o 
  -8   5  10      468.43      436.22     16.76 o 
  -7   5  10       66.25       77.11     15.38 o 
  -6   5  10      747.36      732.70     18.20 o 
  -5   5  10      179.76      170.99     11.11 o 
  -4   5  10       12.38       14.98      8.97 o 
  -3   5  10        0.33        9.03      8.22 o 
  -2   5  10       92.69      128.46     29.37 o 
  -1   5  10      116.29      104.18     11.33 o 
   0   5  10        0.37        5.80      7.46 o 
   1   5  10       14.13       13.40      9.05 o 
   2   5  10       15.69       20.26     10.90 o 
   3   5  10       58.62       62.50      6.66 o 
   4   5  10       43.88       63.03     13.71 o 
   5   5  10      199.14      201.62     21.83 o 
   6   5  10        1.71       13.94     24.15 o 
   7   5  10        9.54        2.31     22.71 o 
   8   5  10        1.07        5.73     23.63 o 
 -14   6  10        0.59       23.54     27.38 o 
 -13   6  10        7.51       -7.90     24.29 o 
 -12   6  10        3.39        6.04     22.96 o 
 -11   6  10        9.58       10.81     19.84 o 
 -10   6  10       10.29       -8.78     21.00 o 
  -9   6  10        7.98        8.94     17.57 o 
  -8   6  10      535.05      517.36     17.13 o 
  -7   6  10      152.62      155.36     21.26 o 
  -6   6  10       23.13        2.63     10.71 o 
  -5   6  10      180.03      184.37     10.63 o 
  -4   6  10      399.17      380.68     10.29 o 
  -3   6  10      280.32      296.39      7.35 o 
  -2   6  10       52.59       61.01      8.65 o 
  -1   6  10        0.04        7.54      7.58 o 
   0   6  10        0.15        6.49      5.73 o 
   1   6  10       10.38       15.60      6.45 o 
   2   6  10       54.14       60.00      7.58 o 
   3   6  10       99.38      139.39      8.74 o 
   4   6  10        0.04        2.28     14.23 o 
   5   6  10      104.51      110.18     16.79 o 
   6   6  10        0.76       11.15     22.91 o 
   7   6  10       13.13       13.30     24.75 o 
 -13   7  10        8.08       -5.50     26.75 o 
 -12   7  10        0.23       -2.83     24.36 o 
 -11   7  10       12.61        8.26     20.78 o 
 -10   7  10        0.04       -1.93     23.22 o 
  -9   7  10        0.87       -0.88     16.26 o 
  -8   7  10        0.72       17.55     18.40 o 
  -7   7  10        3.46      -16.23     23.59 o 
  -6   7  10      221.62      205.76     17.16 o 
  -5   7  10       93.37       78.12     12.19 o 
  -4   7  10        0.57        0.52      6.61 o 
  -3   7  10       51.93       55.72      7.93 o 
  -2   7  10      115.75      108.26     12.71 o 
  -1   7  10       11.42        8.56      8.74 o 
   0   7  10       41.17       29.36      9.48 o 
   1   7  10        6.27       -2.82      7.10 o 
   2   7  10       28.86       36.40      8.94 o 
   3   7  10      156.82      170.63     13.62 o 
   4   7  10       15.06       33.84     14.65 o 
   5   7  10       64.84       71.84     16.80 o 
   6   7  10        1.80       11.84     17.42 o 
 -12   8  10        3.29      -20.02     26.29 o 
 -11   8  10        0.06       -9.55     22.48 o 
 -10   8  10       48.10       58.56     26.11 o 
  -9   8  10        1.90       12.94     19.95 o 
  -8   8  10      245.30      204.54     19.20 o 
  -7   8  10       21.07        0.80     17.41 o 
  -6   8  10        0.01       -4.86     16.25 o 
  -5   8  10       43.27       34.33     10.14 o 
  -4   8  10       64.99       58.67      9.49 o 
  -3   8  10      130.27       94.53     22.94 o 
  -2   8  10        9.82       -1.86     20.17 o 
  -1   8  10        1.38        8.20     16.04 o 
   0   8  10        8.29        3.39     11.81 o 
   1   8  10        4.39        2.84     11.84 o 
   2   8  10      126.13      123.59      9.83 o 
   3   8  10       14.03       16.79     13.21 o 
   4   8  10       86.90       93.30     14.51 o 
   5   8  10       39.50       34.42     16.06 o 
   6   8  10       12.85       13.98     25.15 o 
 -11   9  10        1.60       14.11     25.94 o 
 -10   9  10        3.01       -4.40     21.47 o 
  -9   9  10        0.54        4.56     20.14 o 
  -8   9  10       22.97       26.86     16.80 o 
  -7   9  10        3.01       -5.51     16.26 o 
  -6   9  10       44.74       25.73     17.92 o 
  -5   9  10       29.75       44.27     17.59 o 
  -4   9  10        9.05        3.09     14.93 o 
  -3   9  10      129.16      158.12     15.70 o 
  -2   9  10        6.78       -5.94     15.30 o 
  -1   9  10       68.02       95.64     14.77 o 
   0   9  10      108.69      111.41     18.12 o 
   1   9  10        2.87        7.18     17.36 o 
   2   9  10        4.88        8.89     23.76 o 
   3   9  10      117.84      108.94     21.05 o 
   4   9  10       16.38       15.00     18.67 o 
   5   9  10       67.03       44.21     26.23 o 
 -10  10  10        0.58       -1.03     22.86 o 
  -9  10  10       22.70       51.40     19.15 o 
  -8  10  10        0.12        3.63     19.90 o 
  -7  10  10       39.78       44.12     20.31 o 
  -6  10  10       14.09       13.15     18.91 o 
  -5  10  10        1.29       34.52     20.01 o 
  -4  10  10        1.80        4.43     15.09 o 
  -3  10  10        9.74        4.15     17.09 o 
  -2  10  10      156.37      143.36     17.32 o 
  -1  10  10       29.58       34.00     15.04 o 
   0  10  10        0.00       12.00     14.82 o 
   1  10  10      242.81      231.83     19.54 o 
   2  10  10        3.07        2.88     20.72 o 
   3  10  10       10.86       -3.12     25.84 o 
  -8  11  10        2.10       10.80     22.45 o 
  -7  11  10        0.85       10.90     20.89 o 
  -6  11  10        0.14        4.50     19.29 o 
  -5  11  10        5.93       -7.74     21.57 o 
  -4  11  10        8.82       11.50     16.91 o 
  -3  11  10        6.96        4.51     19.34 o 
  -2  11  10        6.58        3.87     17.69 o 
  -1  11  10       58.54       54.66     15.99 o 
   0  11  10        2.08       -6.98     22.84 o 
   1  11  10        0.31       -4.08     20.41 o 
 -15   1  11       25.95       37.84     18.03 o 
 -14   1  11       13.28       22.55     16.20 o 
 -13   1  11        8.98       13.26     11.15 o 
 -12   1  11        9.83       11.74      9.27 o 
 -11   1  11        5.09       -1.83      7.86 o 
 -10   1  11       20.56       21.67      7.37 o 
  -9   1  11      312.25      308.48      7.82 o 
  -8   1  11       59.05       55.06      7.73 o 
  -7   1  11        7.42       10.21      7.47 o 
  -6   1  11      527.40      537.07     12.43 o 
  -5   1  11      133.21      107.71      8.37 o 
  -4   1  11        9.37        4.08      4.35 o 
  -3   1  11      147.91      168.98      5.57 o 
  -2   1  11      326.93      354.39      8.01 o 
  -1   1  11        7.93       18.83      7.78 o 
   0   1  11       73.67       74.87      9.01 o 
   1   1  11        1.89        5.15      9.24 o 
   2   1  11       11.83       13.10      9.42 o 
   3   1  11       48.27       35.71     11.21 o 
   4   1  11        4.79        0.94     12.60 o 
   5   1  11       44.73       31.84     15.59 o 
   6   1  11        7.14        1.13     20.26 o 
   7   1  11        1.76        2.65     19.27 o 
   8   1  11        1.12       -4.61     21.65 o 
 -15   2  11       10.25       19.77     17.29 o 
 -14   2  11        0.08        3.19     16.00 o 
 -13   2  11       11.12       17.94     14.99 o 
 -12   2  11       20.51       18.09     13.88 o 
 -11   2  11       53.23       40.55      8.11 o 
 -10   2  11      114.46      123.93      6.46 o 
  -9   2  11       47.42       40.97      6.21 o 
  -8   2  11      587.87      604.65      8.91 o 
  -7   2  11        4.39        1.36      6.74 o 
  -6   2  11       82.97       84.55      6.66 o 
  -5   2  11       85.71       79.80      6.29 o 
  -4   2  11       87.31       88.96      8.45 o 
  -3   2  11       45.91       55.30      8.21 o 
  -2   2  11       19.76       24.41      5.37 o 
  -1   2  11       73.59       66.13      9.25 o 
   0   2  11       68.80       69.68     12.00 o 
   1   2  11      134.06      118.95     12.14 o 
   2   2  11      156.73      145.21      9.89 o 
   3   2  11       41.12       33.07      9.74 o 
   4   2  11      158.42      141.77     13.17 o 
   5   2  11       49.81       39.94     14.26 o 
   6   2  11        1.14       20.89     22.19 o 
   7   2  11       25.57       44.69     23.46 o 
 -14   3  11       25.47       18.92     23.55 o 
 -13   3  11       90.23       75.41     15.15 o 
 -12   3  11       37.61       20.03     13.48 o 
 -11   3  11       18.14       11.31     11.08 o 
 -10   3  11       21.56       14.04      9.95 o 
  -9   3  11       68.01       52.37     11.43 o 
  -8   3  11       30.69       25.41     11.44 o 
  -7   3  11      192.11      194.61      6.96 o 
  -6   3  11       23.76       25.87      7.01 o 
  -5   3  11        3.10        0.12      8.61 o 
  -4   3  11      206.76      203.71      5.18 o 
  -3   3  11      258.67      274.10      5.68 o 
  -2   3  11      319.77      328.73      9.33 o 
  -1   3  11      430.81      436.97     11.77 o 
   0   3  11       26.10       16.61      6.80 o 
   1   3  11       13.83       12.93     13.36 o 
   2   3  11       67.85       57.66      8.57 o 
   3   3  11       17.11       31.11     10.82 o 
   4   3  11      206.10      183.87     12.35 o 
   5   3  11       32.94       32.89     14.42 o 
   6   3  11       68.37       54.86     21.72 o 
   7   3  11       23.33        9.08     21.87 o 
 -14   4  11       12.80       -4.02     26.63 o 
 -13   4  11        6.38        2.60     24.57 o 
 -12   4  11        2.14        9.27     23.21 o 
 -11   4  11       52.21       44.36     18.29 o 
 -10   4  11       32.70       31.77      8.36 o 
  -9   4  11       26.10       25.25     14.02 o 
  -8   4  11      202.16      183.36     12.03 o 
  -7   4  11        0.00        2.20     10.54 o 
  -6   4  11       25.23       18.29     11.52 o 
  -5   4  11      289.09      333.66      9.53 o 
  -4   4  11      542.49      541.37     11.32 o 
  -3   4  11      107.11      124.73      8.71 o 
  -2   4  11        3.70       35.25     15.24 o 
  -1   4  11       50.32       55.30      5.73 o 
   0   4  11      169.51      179.76      8.97 o 
   1   4  11      583.97      573.75     11.24 o 
   2   4  11        4.96        4.00      9.85 o 
   3   4  11      102.39       99.03      9.68 o 
   4   4  11        1.38       21.05     16.11 o 
   5   4  11        3.49       27.55     20.10 o 
   6   4  11        1.88       12.48     25.40 o 
   7   4  11        5.49        4.52     21.65 o 
 -13   5  11        7.01       -4.84     25.15 o 
 -12   5  11        0.03       -6.96     31.34 o 
 -11   5  11        8.27       31.86     17.78 o 
 -10   5  11       67.81       69.87     18.59 o 
  -9   5  11        7.78       21.69     18.01 o 
  -8   5  11       56.72       53.32     13.60 o 
  -7   5  11      231.27      234.11     11.34 o 
  -6   5  11      170.81      165.48     12.22 o 
  -5   5  11        2.90        9.08     10.61 o 
  -4   5  11        8.83        9.67     11.84 o 
  -3   5  11      380.87      403.84     13.53 o 
  -2   5  11      246.37      262.52     14.80 o 
  -1   5  11      246.90      266.49     19.70 o 
   0   5  11       19.73       18.24      7.78 o 
   1   5  11        1.78        8.95      9.85 o 
   2   5  11       12.65       10.72     10.85 o 
   3   5  11       55.65       55.36     11.73 o 
   4   5  11       90.06       89.76     17.10 o 
   5   5  11       28.57       41.97     22.55 o 
   6   5  11       16.61        0.28     23.27 o 
 -13   6  11        0.33        2.49     24.75 o 
 -12   6  11       79.47       73.49     24.14 o 
 -11   6  11       77.00       64.90     18.87 o 
 -10   6  11       68.19       59.74     18.91 o 
  -9   6  11        7.14       32.39     17.19 o 
  -8   6  11       20.13        3.14     24.57 o 
  -7   6  11        0.03        3.29     11.90 o 
  -6   6  11       43.85       32.51     11.43 o 
  -5   6  11       39.81       51.36     10.53 o 
  -4   6  11      472.84      450.82     13.69 o 
  -3   6  11        3.61       17.78     10.43 o 
  -2   6  11       13.89       22.41     17.28 o 
  -1   6  11      285.16      284.48     17.39 o 
   0   6  11        2.81        2.05      5.31 o 
   1   6  11      217.54      228.13     12.08 o 
   2   6  11       14.22       10.61     11.49 o 
   3   6  11        9.91       14.18     12.90 o 
   4   6  11        1.02        0.07     14.27 o 
   5   6  11        6.09       -7.62     22.68 o 
   6   6  11       21.98        4.86     23.10 o 
 -12   7  11        1.99       25.37     26.88 o 
 -11   7  11       27.70       13.33     19.52 o 
 -10   7  11        0.09       -5.81     17.85 o 
  -9   7  11       29.70       31.88     17.50 o 
  -8   7  11      248.80      193.40     24.09 o 
  -7   7  11      341.29      300.24     16.99 o 
  -6   7  11      112.76      110.49     14.11 o 
  -5   7  11      174.72      149.17     17.80 o 
  -4   7  11       59.77       49.50     10.13 o 
  -3   7  11      132.90      110.08     12.40 o 
  -2   7  11        0.56        0.73     10.72 o 
  -1   7  11      173.13      190.08     10.58 o 
   0   7  11       21.50       22.24     16.90 o 
   1   7  11        0.06        5.63     15.94 o 
   2   7  11       45.96       53.33     15.63 o 
   3   7  11       35.25       48.94     17.61 o 
   4   7  11        6.43       23.46     17.83 o 
   5   7  11       44.42       58.20     29.89 o 
 -11   8  11        7.87       29.26     18.68 o 
 -10   8  11       46.72       41.31     20.42 o 
  -9   8  11      113.50      117.02     26.47 o 
  -8   8  11      119.63      120.18     25.06 o 
  -7   8  11       62.75       71.10     15.25 o 
  -6   8  11       24.03       18.25     12.92 o 
  -5   8  11       59.82       57.36     15.42 o 
  -4   8  11       47.40       48.04     21.02 o 
  -3   8  11      163.64      174.40     19.47 o 
  -2   8  11        0.66        8.74     14.04 o 
  -1   8  11        0.02       -5.70     18.36 o 
   0   8  11       26.72       39.55     18.58 o 
   1   8  11        8.12       -0.40     17.85 o 
   2   8  11      375.89      398.70     35.56 o 
   3   8  11      219.74      200.80     19.24 o 
   4   8  11        0.12        8.14     20.66 o 
 -10   9  11        1.66        2.10     19.08 o 
  -9   9  11        3.78       10.23     28.13 o 
  -8   9  11       85.66       87.99     27.22 o 
  -7   9  11       12.45        1.97     18.35 o 
  -6   9  11       68.63       61.13     18.74 o 
  -5   9  11        4.98       10.65     17.06 o 
  -4   9  11       63.41       45.17     15.39 o 
  -3   9  11        9.76       24.10     15.83 o 
  -2   9  11      133.63      141.41     24.49 o 
  -1   9  11       28.19        5.70     18.20 o 
   0   9  11       66.66       51.98     17.85 o 
   1   9  11       93.23       81.11     18.87 o 
   2   9  11      187.41      190.40     21.44 o 
   3   9  11        0.34        3.82     20.80 o 
  -8  10  11        3.85      -21.39     23.88 o 
  -7  10  11        0.07       16.68     20.32 o 
  -6  10  11       68.32       90.95     26.26 o 
  -5  10  11       79.92      100.34     24.94 o 
  -4  10  11       26.06       45.66     16.99 o 
  -3  10  11        6.22       37.69     23.45 o 
  -2  10  11        0.14       -1.53     25.73 o 
  -1  10  11       42.87       21.07     20.42 o 
   0  10  11        0.01        1.54     21.47 o 
   1  10  11       18.83       28.31     20.42 o 
 -14   0  12      305.96      261.77     60.11 o 
 -13   0  12        9.83       14.40     19.63 o 
 -12   0  12        0.52        1.28     12.95 o 
 -11   0  12       33.13       19.58     12.25 o 
 -10   0  12       15.58       17.69     11.69 o 
  -9   0  12       29.51       33.97     10.85 o 
  -8   0  12      805.07      865.13     14.75 o 
  -7   0  12       47.80       33.93     10.02 o 
  -6   0  12      707.58      714.71     26.14 o 
  -5   0  12       37.00       41.97      8.29 o 
  -4   0  12      587.50      582.43     20.07 o 
  -3   0  12      319.56      335.19     14.79 o 
  -2   0  12      555.62      625.65     14.79 o 
  -1   0  12      137.57      156.73     11.80 o 
   0   0  12        5.34       15.22     11.30 o 
   1   0  12       15.77       34.16     13.95 o 
   2   0  12       34.52       42.79     19.13 o 
   3   0  12       34.00       49.72     35.49 o 
   4   0  12        2.62        6.40     19.50 o 
   5   0  12       14.42        4.18     18.73 o 
   6   0  12       11.08       14.27     18.89 o 
 -14   1  12       65.88       68.90     16.46 o 
 -13   1  12       13.39        7.55     10.74 o 
 -12   1  12        0.90        4.43     10.18 o 
 -11   1  12       42.14       37.82      8.39 o 
 -10   1  12        0.25       -3.20      7.87 o 
  -9   1  12      241.46      290.16      9.44 o 
  -8   1  12       94.45       69.05      7.53 o 
  -7   1  12     1802.16     1753.12     13.23 o 
  -6   1  12        3.14        6.77      6.71 o 
  -5   1  12      827.53      853.47      8.16 o 
  -4   1  12     1750.08     1838.43     11.57 o 
  -3   1  12      291.95      322.57      9.57 o 
  -2   1  12       38.44       43.72      8.63 o 
  -1   1  12        0.15       -1.80      9.60 o 
   0   1  12       25.24       24.02      9.63 o 
   1   1  12      336.79      328.91     12.10 o 
   2   1  12        7.99       10.30     12.74 o 
   3   1  12       12.78       16.45     11.97 o 
   4   1  12       24.08       24.47     12.59 o 
   5   1  12       20.31       10.77     13.62 o 
   6   1  12        0.25        2.39     13.38 o 
 -14   2  12       55.10       59.90     16.46 o 
 -13   2  12        8.37        1.84     15.43 o 
 -12   2  12       62.97       55.28     10.72 o 
 -11   2  12        3.13       -8.79      9.78 o 
 -10   2  12       83.39       80.86     13.08 o 
  -9   2  12        2.96       10.29      8.70 o 
  -8   2  12       12.92        3.85      8.02 o 
  -7   2  12      351.78      373.91      9.46 o 
  -6   2  12       10.89        2.20      6.77 o 
  -5   2  12      298.42      316.53      9.91 o 
  -4   2  12       95.71       96.82      8.58 o 
  -3   2  12       19.99       27.45      5.59 o 
  -2   2  12      114.06      137.32     14.37 o 
  -1   2  12      190.42      185.68     11.11 o 
   0   2  12        3.87       -2.90     16.81 o 
   1   2  12       40.34       44.17     10.95 o 
   2   2  12        7.37       -0.22     11.07 o 
   3   2  12        5.53       -3.10     11.98 o 
   4   2  12       26.76       26.18     12.93 o 
   5   2  12       21.79       35.72     17.11 o 
   6   2  12      207.60      194.75     18.60 o 
 -13   3  12        0.03       14.06     20.94 o 
 -12   3  12        0.18       -2.92     15.66 o 
 -11   3  12        2.35       10.13     14.07 o 
 -10   3  12      102.97       84.68     14.37 o 
  -9   3  12      114.71      121.92     13.88 o 
  -8   3  12       30.74       28.40      5.30 o 
  -7   3  12       24.05       18.81      7.29 o 
  -6   3  12       24.84       27.72      7.95 o 
  -5   3  12        6.93        8.84     10.06 o 
  -4   3  12      109.91      107.85      8.23 o 
  -3   3  12      178.90      186.04      9.42 o 
  -2   3  12        0.41       -0.84      5.47 o 
  -1   3  12        2.84        8.54      5.06 o 
   0   3  12       32.49       43.55     13.45 o 
   1   3  12      102.12       92.15     14.33 o 
   2   3  12      143.49      146.67     15.94 o 
   3   3  12       27.77       29.49     11.22 o 
   4   3  12       67.96       49.59     16.24 o 
   5   3  12       28.10       17.09     17.59 o 
   6   3  12        7.77        7.40     19.41 o 
 -13   4  12       21.34       32.49     17.93 o 
 -12   4  12       37.62       16.59     17.53 o 
 -11   4  12       68.08       59.25     17.83 o 
 -10   4  12        8.53       13.88     14.39 o 
  -9   4  12       35.25       44.32     16.83 o 
  -8   4  12       43.26       45.52     13.47 o 
  -7   4  12      123.30      132.62     11.15 o 
  -6   4  12       95.62       86.96     12.67 o 
  -5   4  12       92.96       82.33      9.36 o 
  -4   4  12       46.57       52.95     11.49 o 
  -3   4  12       10.56       25.19      9.01 o 
  -2   4  12        6.96        8.04      5.68 o 
  -1   4  12      126.75      118.02      7.55 o 
   0   4  12       64.19       72.59      8.72 o 
   1   4  12      117.32      115.06      9.07 o 
   2   4  12       23.89        1.51     14.98 o 
   3   4  12       23.38       30.57     16.04 o 
   4   4  12      100.31      114.57     17.18 o 
   5   4  12      206.72      211.31     19.18 o 
 -13   5  12       19.69       17.08     20.29 o 
 -12   5  12        0.04       13.15     21.36 o 
 -11   5  12        0.09      -12.84     18.40 o 
 -10   5  12       44.12       46.22     14.63 o 
  -9   5  12       17.24       15.74     17.15 o 
  -8   5  12       42.91       39.96     16.17 o 
  -7   5  12       36.44       47.73     15.91 o 
  -6   5  12       22.98       13.21     13.98 o 
  -5   5  12       34.77       23.07     14.33 o 
  -4   5  12        8.13       27.05     14.42 o 
  -3   5  12       35.76       67.48     17.91 o 
  -2   5  12      106.39      101.90     11.65 o 
  -1   5  12       23.58       22.52     11.99 o 
   0   5  12        0.53        2.43     12.36 o 
   1   5  12      142.02      152.95     10.71 o 
   2   5  12       97.09      112.90     14.44 o 
   3   5  12       11.04        7.53     15.41 o 
   4   5  12       58.03       50.87     17.67 o 
   5   5  12        0.13       -5.12     28.96 o 
 -12   6  12        2.69       -2.11     20.13 o 
 -11   6  12        2.53      -13.66     18.51 o 
 -10   6  12      119.26      101.22     20.31 o 
  -9   6  12       15.81       33.35     17.10 o 
  -8   6  12        4.23       -2.94     17.75 o 
  -7   6  12       70.14       63.39     15.49 o 
  -6   6  12      136.09      123.42     15.59 o 
  -5   6  12       10.32        9.09     13.29 o 
  -4   6  12        5.15       32.66     11.54 o 
  -3   6  12        5.13       10.46     18.34 o 
  -2   6  12       27.52       22.14     16.08 o 
  -1   6  12       66.76       73.81     15.59 o 
   0   6  12      193.54      210.47     16.98 o 
   1   6  12        1.25        4.81     14.27 o 
   2   6  12        7.67       12.39     25.35 o 
   3   6  12        8.81       24.96     24.41 o 
   4   6  12       33.60       41.31     24.09 o 
 -11   7  12        6.93       14.87     27.52 o 
 -10   7  12        2.75        8.47     22.68 o 
  -9   7  12        0.05       15.39     16.50 o 
  -8   7  12       41.76       40.09     15.79 o 
  -7   7  12       84.33       96.55     15.51 o 
  -6   7  12       24.68       23.70     26.49 o 
  -5   7  12       13.52       32.10     27.87 o 
  -4   7  12       24.74       27.39     22.31 o 
  -3   7  12       13.26       32.19     19.45 o 
  -2   7  12       10.45        9.67     16.90 o 
  -1   7  12       22.56        5.17     16.90 o 
   0   7  12        2.70        1.38     16.76 o 
   1   7  12        3.73       19.74     16.58 o 
   2   7  12       62.88       66.93     28.00 o 
   3   7  12        7.52       23.86     24.50 o 
 -10   8  12        4.15      -13.63     25.51 o 
  -9   8  12        0.78      -11.46     33.34 o 
  -8   8  12       15.08       -2.02     24.85 o 
  -7   8  12       49.36       25.74     25.48 o 
  -6   8  12       28.09       23.70     25.95 o 
  -5   8  12        9.18       42.55     38.88 o 
  -4   8  12        0.00       16.66     21.88 o 
  -3   8  12        0.80       -1.98     22.56 o 
  -2   8  12       53.76       45.06     18.91 o 
  -1   8  12        0.36       -4.84     18.27 o 
   0   8  12       98.81       88.32     19.17 o 
   1   8  12        0.22        6.08     19.42 o 
   2   8  12        5.82        2.16     24.12 o 
  -8   9  12        1.89       -6.82     37.14 o 
  -7   9  12        5.92       15.03     28.82 o 
  -6   9  12        0.05       29.22     47.06 o 
  -5   9  12        3.13       64.40     63.68 o 
  -4   9  12       34.87       33.42     24.21 o 
  -3   9  12        7.18       30.76     27.33 o 
  -2   9  12       17.44       22.05     22.47 o 
  -1   9  12        6.26       11.48     20.05 o 
   0   9  12       20.31       50.76     19.66 o 
 -13   1  13        3.35       10.58     17.83 o 
 -12   1  13        8.05       10.97     12.23 o 
 -11   1  13        0.21        1.82     12.34 o 
 -10   1  13       13.46       22.95     14.58 o 
  -9   1  13      106.55       82.21     11.59 o 
  -8   1  13       91.79       74.01     11.57 o 
  -7   1  13        0.64        1.64     11.95 o 
  -6   1  13        5.84       10.33     10.63 o 
  -5   1  13       28.22       26.79     10.77 o 
  -4   1  13        1.11       14.16     10.91 o 
  -3   1  13       45.62       64.10     11.40 o 
  -2   1  13        5.11       24.49     15.05 o 
  -1   1  13        9.97       21.49     16.29 o 
   0   1  13        2.94        0.40     17.31 o 
   1   1  13       28.99       24.17     13.41 o 
   2   1  13        2.07        2.49     13.33 o 
   3   1  13       14.80        8.67     12.79 o 
   4   1  13       18.14       19.95     13.58 o 
 -13   2  13       51.47       32.68     13.25 o 
 -12   2  13        0.04        5.69     14.98 o 
 -11   2  13        0.04       10.47     13.15 o 
 -10   2  13       23.64       33.52     16.48 o 
  -9   2  13        0.98       23.08     15.87 o 
  -8   2  13       16.78       12.53     10.20 o 
  -7   2  13       28.33       18.48     11.12 o 
  -6   2  13       17.40       28.07     12.10 o 
  -5   2  13      113.56      130.20     13.37 o 
  -4   2  13      139.03      167.15     13.97 o 
  -3   2  13        3.84       29.62     14.87 o 
  -2   2  13       26.95       69.57     22.51 o 
  -1   2  13        0.37       -9.69     16.71 o 
   0   2  13        0.13        7.27     13.93 o 
   1   2  13        2.92        9.87     14.87 o 
   2   2  13        3.48       18.02     12.24 o 
   3   2  13        4.47       -0.80     16.23 o 
   4   2  13        2.76       -4.65     17.04 o 
 -12   3  13        2.21       -4.24     14.84 o 
 -11   3  13        0.04        5.95     14.35 o 
 -10   3  13        3.19        7.39     16.15 o 
  -9   3  13      117.65      100.51     17.57 o 
  -8   3  13      185.33      194.96     17.32 o 
  -7   3  13        9.43        9.90     18.37 o 
  -6   3  13      156.10      149.03     12.34 o 
  -5   3  13       17.26       10.56     12.42 o 
  -4   3  13       44.95       64.80     15.45 o 
  -3   3  13       82.38      120.34     16.22 o 
  -2   3  13       98.02      109.49     14.45 o 
  -1   3  13        4.06        2.34     12.03 o 
   0   3  13        2.08        6.48     13.53 o 
   1   3  13       69.53       72.93     15.21 o 
   2   3  13        4.37        0.75     15.22 o 
   3   3  13        1.15      -14.50     16.11 o 
   4   3  13        4.67       -0.27     17.57 o 
 -12   4  13        9.08       10.96     15.03 o 
 -11   4  13        5.58       -1.02     14.30 o 
 -10   4  13       62.92       83.60     17.51 o 
  -9   4  13        8.13        6.26     17.36 o 
  -8   4  13        0.92        4.71     16.17 o 
  -7   4  13      173.51      157.66     17.74 o 
  -6   4  13        1.65        6.41     19.47 o 
  -5   4  13       73.08       77.11     11.86 o 
  -4   4  13      100.57      121.50     12.84 o 
  -3   4  13       46.92       77.46     15.16 o 
  -2   4  13        5.59        3.80     16.58 o 
  -1   4  13       58.20       56.61     17.92 o 
   0   4  13       20.64       30.84     18.96 o 
   1   4  13       11.39       16.58     19.20 o 
   2   4  13        0.21        4.01     19.06 o 
   3   4  13      106.68       99.39     22.50 o 
 -11   5  13        0.36        3.00     16.33 o 
 -10   5  13        1.29      -11.23     17.79 o 
  -9   5  13        5.76       18.34     17.37 o 
  -8   5  13       45.39       42.86     16.29 o 
  -7   5  13        0.05        0.43     16.48 o 
  -6   5  13       13.98        2.11     15.81 o 
  -5   5  13      104.48      112.54     15.70 o 
  -4   5  13       99.86      118.23     14.97 o 
  -3   5  13       16.85       36.65     14.10 o 
  -2   5  13       27.96       25.46     16.10 o 
  -1   5  13       75.69       75.17     19.42 o 
   0   5  13        0.10       -6.14     17.98 o 
   1   5  13      126.71      153.94     19.95 o 
   2   5  13        0.95       -2.31     19.58 o 
   3   5  13        0.05       -4.57     21.77 o 
 -10   6  13       60.18       58.02     19.41 o 
  -9   6  13       50.93       65.58     18.71 o 
  -8   6  13       66.46       54.80     17.31 o 
  -7   6  13        1.59       -8.70     17.60 o 
  -6   6  13       51.00       58.40     22.87 o 
  -5   6  13       52.19       44.19     27.24 o 
  -4   6  13        1.68       56.13     51.39 o 
  -3   6  13        0.06       -7.83     17.89 o 
  -2   6  13        4.23       11.12     22.91 o 
  -1   6  13      124.70      112.94     25.39 o 
   0   6  13        5.16       13.04     26.60 o 
   1   6  13        7.51       19.04     25.25 o 
   2   6  13       73.47       63.42     24.92 o 
  -9   7  13        1.53       -8.97     28.49 o 
  -8   7  13        0.30        1.27     44.68 o 
  -7   7  13       10.84       40.76     28.32 o 
  -6   7  13       21.67       15.30     25.75 o 
  -5   7  13      138.48      154.18     56.42 o 
  -4   7  13       73.89       95.07     26.30 o 
  -3   7  13        1.82       14.42     27.12 o 
  -2   7  13       35.79       47.35     24.30 o 
  -1   7  13      107.29       85.74     27.83 o 
   0   7  13       67.44       64.46     34.53 o 
   1   7  13       32.66       37.95     25.09 o 
  -7   8  13        2.16       23.95     25.67 o 
  -6   8  13        8.10       24.73     25.19 o 
  -5   8  13        0.14       85.43     38.04 o 
  -4   8  13        1.90       19.88     21.35 o 
  -3   8  13       53.63       27.26     19.80 o 
  -2   8  13       19.36       27.34     27.08 o 
  -1   8  13       31.92       40.86     24.45 o 
 -11   0  14       63.76       79.45     31.14 o 
 -10   0  14       88.19       99.68     30.99 o 
  -9   0  14       18.68        8.59     16.19 o 
  -8   0  14        9.30       -2.60     16.19 o 
  -7   0  14       29.08      112.41     49.05 o 
  -6   0  14      582.47      558.35     25.62 o 
  -5   0  14      354.36      361.31     29.20 o 
  -4   0  14       33.11       48.02     21.00 o 
  -3   0  14      702.51      721.82     28.54 o 
  -2   0  14       10.27       18.87     31.10 o 
  -1   0  14      186.64      179.60     34.89 o 
   0   0  14      100.57       78.94     37.47 o 
   1   0  14      192.59      198.63     21.75 o 
   2   0  14        2.06        4.70     19.19 o 
 -11   1  14        0.02       -1.10     22.66 o 
 -10   1  14        4.18        1.69     15.57 o 
  -9   1  14        2.52      -18.20     31.62 o 
  -8   1  14      142.51      177.44     20.37 o 
  -7   1  14       14.72       27.70     12.88 o 
  -6   1  14       49.78       47.68     13.38 o 
  -5   1  14      164.43      181.48     14.58 o 
  -4   1  14      149.09      146.29     14.78 o 
  -3   1  14        8.32       19.56     14.35 o 
  -2   1  14      516.44      498.60     25.43 o 
  -1   1  14      309.19      260.86     37.12 o 
   0   1  14        6.32       15.48     20.67 o 
   1   1  14       19.51       26.36     18.96 o 
   2   1  14        2.19        9.29     17.55 o 
 -11   2  14       44.21       58.13     17.65 o 
 -10   2  14       19.47       16.48     17.10 o 
  -9   2  14       14.89        4.11     17.25 o 
  -8   2  14       47.41       43.10     16.74 o 
  -7   2  14       42.61       21.44     16.46 o 
  -6   2  14       64.35       58.70     13.40 o 
  -5   2  14        8.22       12.74     13.64 o 
  -4   2  14      133.64      191.37     26.66 o 
  -3   2  14        8.37       31.50     16.27 o 
  -2   2  14        0.14       -8.71     21.74 o 
  -1   2  14       11.06       12.94     17.21 o 
   0   2  14       43.96       21.48     18.16 o 
   1   2  14       58.94       52.30     19.02 o 
   2   2  14       14.07        8.57     20.94 o 
 -11   3  14        0.73        6.51     18.23 o 
 -10   3  14        9.62        5.50     17.88 o 
  -9   3  14       34.16       35.81     17.13 o 
  -8   3  14        3.57       14.84     16.49 o 
  -7   3  14       67.50       54.57     17.17 o 
  -6   3  14        4.85       11.40     17.38 o 
  -5   3  14       32.53       44.80     17.12 o 
  -4   3  14       22.90       33.56     15.11 o 
  -3   3  14       23.16       93.55     31.80 o 
  -2   3  14       16.52       11.04     17.78 o 
  -1   3  14       41.89       50.69     19.01 o 
   0   3  14        3.14       -2.31     24.52 o 
   1   3  14        0.25       14.70     25.18 o 
   2   3  14       29.42       34.45     21.44 o 
 -10   4  14       51.81       43.36     17.93 o 
  -9   4  14        0.10        9.90     16.70 o 
  -8   4  14       47.58       33.72     17.01 o 
  -7   4  14       12.42       13.04     17.12 o 
  -6   4  14        0.43       12.67     17.18 o 
  -5   4  14       95.80       99.25     17.40 o 
  -4   4  14       22.92       64.92     37.23 o 
  -3   4  14       39.75       31.45     18.31 o 
  -2   4  14       10.11        6.21     17.32 o 
  -1   4  14       16.59       19.44     19.78 o 
   0   4  14       17.52       13.07     20.67 o 
   1   4  14       30.76       32.11     20.48 o 
  -9   5  14       20.95       25.18     17.82 o 
  -8   5  14        1.26       -1.19     17.41 o 
  -7   5  14        4.22       13.06     30.06 o 
  -6   5  14        3.34       14.57     25.59 o 
  -5   5  14        5.67       33.06     25.25 o 
  -4   5  14        5.37       19.48     27.98 o 
  -3   5  14       44.58      115.62     37.56 o 
  -2   5  14        0.03        0.45     25.24 o 
  -1   5  14       13.22       35.53     20.05 o 
   0   5  14        1.44       -7.79     20.68 o 
  -8   6  14        4.03        8.10     26.11 o 
  -7   6  14        4.93        0.32     27.61 o 
  -6   6  14        4.02       12.75     27.73 o 
  -5   6  14        5.52       58.07     52.62 o 
  -4   6  14        9.33       41.05     46.58 o 
  -3   6  14       96.62       83.88     23.53 o 
  -2   6  14       21.68       19.87     23.37 o 
  -9   1  15        1.88       44.68     32.02 o 
  -8   1  15        1.31       17.58     16.99 o 
  -7   1  15       16.63       19.17     17.46 o 
  -6   1  15       44.90       40.88     17.63 o 
  -5   1  15        6.62       20.22     14.67 o 
  -4   1  15       26.01       27.53     14.43 o 
  -3   1  15        2.03      -12.77     20.78 o 
  -2   1  15        0.53       21.69     22.17 o 
  -1   1  15        8.81       15.72     23.59 o 
  -8   2  15       87.17       82.24     26.54 o 
  -7   2  15        4.59       -1.97     20.80 o 
  -6   2  15       37.94       33.69     17.19 o 
  -5   2  15       57.51       88.03     20.82 o 
  -4   2  15       12.75       50.33     24.01 o 
  -3   2  15        0.37        2.52     21.21 o 
  -2   2  15        4.36       -9.47     23.01 o 
  -1   2  15       11.39       -2.24     24.74 o 
  -8   3  15       10.91       15.01     17.39 o 
  -7   3  15        8.40       13.15     17.25 o 
  -6   3  15       24.15       36.11     17.49 o 
  -5   3  15        3.74       62.07     58.60 o 
  -4   3  15       25.95       58.96     30.03 o 
  -3   3  15        1.10      131.42    107.40 o 
  -2   3  15       13.44       -6.33     24.04 o 
  -6   4  15       13.24        4.88     24.66 o 
  -5   4  15        4.61       31.53     27.86 o 
  -4   4  15        8.77       28.11     32.62 o 
                                                 
